# Supplementary material for: Quantitative research on the efficiency of ancient information transmission system: A case study of Wenzhou in the Ming Dynasty
Source: PLoS One. 2021 Apr 23;16(4):e0250622. doi: 10.1371/journal.pone.0250622 (PMC8064551; doi:10.1371/journal.pone.0250622)
Supplement: S2 File — (XLS) [file pone.0250622.s002.xls]

## Sheet: statistics
	OBJECTID	Input_FID	Area	Name	Region	Average-area
	69	0	113.967	洪口铺	Taishun
	68	1	266.236	县前铺	Taishun
	116	2	208.565	赤坑铺	Taishun
	67	3	42.7873	周坑铺	Taishun
	10	4	304.218	下革铺	Taishun
	66	5	98.9418	林嶴铺	Taishun
	61	6	163.83	方奥铺	Taishun
	152	74	207.251	上忍铺	Taishun
	151	75	474.996	陈岱铺	Taishun
	63	76	82.7391	方村铺	Taishun
	62	77	182.514	白水漈铺	Taishun
Total			2146.04	11		195.09
	26	7	81.6347	蒲门铺	Pingyang
	137	8	59.3348	黄祥铺	Pingyang
	136	9	62.705	七溪铺	Pingyang
	117	10	71.8648	双牌铺	Pingyang
	23	11	0.839312	石塘铺	Pingyang
	135	11	61.4398	石塘铺	Pingyang
	126	12	44.2585	渔淋铺	Pingyang
	29	13	55.1463	官园铺	Pingyang
	28	14	64.0778	夏口铺	Pingyang
	54	15	67.1021	江口铺	Pingyang
	144	16	39.0024	墨城铺	Pingyang
	13	17	48.1462	仙口铺	Pingyang
	127	18	359.203	分水铺	Pingyang
	22	19	114.273	灵溪铺	Pingyang
	53	20	70.5049	横渎铺	Pingyang
	52	21	56.5286	萧渡铺	Pingyang
	51	22	63.28	长山铺	Pingyang
	39	23	33.7118	万全铺	Pingyang
	38	24	39.2122	迎恩铺	Pingyang
	50	25	54.9492	县前铺	Pingyang
	43	78	77.3807	大驿铺	Pingyang
	12	79	150.826	蔡店铺	Pingyang
	42	80	79.0131	塘下铺	Pingyang
	21	81	119.089	西沉铺	Pingyang
	20	82	109.02	象口铺	Pingyang
	133	83	99.9548	泗洲铺	Pingyang
	128	84	133.106	烽火铺	Pingyang
	141	85	48.4252	包桥铺	Pingyang
	27	86	47.0658	鹭鸶铺	Pingyang
	132	87	46.065	后卫铺	Pingyang
	130	88	115.773	壮士铺	Pingyang
Total			2472.93	30		82.43
	143	26	48.0428	沙园铺	Rui'an
	36	27	17.9666	飞云铺	Rui'an
	49	28	61.1494	项奥铺	Rui'an
	48	29	162.407	团屿铺	Rui'an
	47	30	128.709	石牌铺	Rui'an
	46	31	143.983	潘山铺	Rui'an
	45	32	224.599	戈溪铺	Rui'an
	44	33	174.226	汪屿铺	Rui'an
	60	34	364.593	官岩铺	Rui'an
	59	35	275.043	黄楼铺	Rui'an
	58	36	284.345	大洋铺	Rui'an
	11	37	260.511	龟溪铺	Rui'an
	163	38	71.4363	龟山铺	Rui'an
	142	39	78.0223	丁田铺	Rui'an
	34	40	36.4345	东山铺	Rui'an
	89	41	22.8277	仙居铺	Rui'an
	88	42	100.377	梓奥铺	Rui'an
	87	43	99.8959	砺塘铺	Rui'an
	32	89	12.0084	县前铺	Rui'an
	31	90	24.5446	马奥铺	Rui'an
	30	91	60.5929	钱桥铺	Rui'an
	41	92	78.7307	五尺铺	Rui'an
	57	93	33.8575	滩坤铺	Rui'an
	56	94	112.147	苔湖铺	Rui'an
	55	95	299.648	黄山铺	Rui'an
	70	114	35.6008	寺庄铺	Rui'an
Total			3211.7	26		123.53
	86	44	48.5326	府前铺	Yongjia
	85	45	29.6387	城南铺	Yongjia
	84	46	44.5626	慈湖铺	Yongjia
	83	47	28.8551	广化铺	Yongjia
	9	48	158.536	上戍铺	Yongjia
	5	49	763.055	小担铺	Yongjia
	82	50	307.291	挂彩铺	Yongjia
	81	51	50.0125	瞿屿铺	Yongjia
	3	52	43.5273	蒲州铺	Yongjia
	80	53	26.1518	宁村所前铺	Yongjia
	77	96	164.108	夏仙铺	Yongjia
	76	97	120.76	林头铺	Yongjia
	110	98	124.233	桑溪铺	Yongjia
	109	99	138.018	茭洋铺	Yongjia
	159	100	56.3208	茅竹铺	Yongjia
	158	101	47.9577	南门铺	Yongjia
	157	102	53.0639	长沙铺	Yongjia
	156	103	39.4888	小龟山铺	Yongjia
	71	111	16.4471	上湾铺	Yongjia
	108	112	961.33	江南铺	Yongjia
	107	113	213.347	下砻铺	Yongjia
Total			3435.24	21		163.58
	106	54	78.5185	县前铺	Yueqing
	180	55	49.0054	白沙铺	Yueqing
	104	56	0.0111638	大林铺	Yueqing
	179	56	70.5991	大林铺	Yueqing
	6	57	121.265	新市铺	Yueqing
	103	58	24.2985	乌石铺	Yueqing
	176	59	1185.35	缆屿铺	Yueqing
	101	60	5.37436	石榛铺	Yueqing
	190	61	176.088	大荆铺	Yueqing
	4	62	0.147764	盤山铺	Yueqing
	118	62	157.514	盤山铺	Yueqing
	119	62	3.53517	盤山铺	Yueqing
	172	63	23.7336	蒲岐所前铺	Yueqing
	171	64	21.8121	长山铺	Yueqing
	170	65	23.758	三江铺	Yueqing
	169	66	18.8396	蔡奥铺	Yueqing
	122	67	1.92828	跳头铺	Yueqing
	114	68	51.3746	湖雾铺	Yueqing
	123	69	137.509	湖潢铺	Yueqing
	92	70	141.06	塘下铺	Yueqing
	164	71	50.4194	石船铺	Yueqing
	161	72	43.5009	馆头铺	Yueqing
	160	73	21.716	磐石卫前铺	Yueqing
	168	104	68.0333	柽冈铺	Yueqing
	165	105	18.4893	黄山铺	Yueqing
	188	106	76.5354	驿头铺	Yueqing
	95	107	9.95214	屏峰铺	Yueqing
	167	107	1.26696	屏峰铺	Yueqing
	112	108	0.470192	小柽冈铺	Yueqing
	185	108	0.5504	小柽冈铺	Yueqing
	187	108	0.781885	小柽冈铺	Yueqing
	184	109	10.5028	小黄山铺	Yueqing
	94	110	271.472	添仙铺	Yueqing
Total			2865.42	27		106.13
