# Supplementary material for: Quantitative research on the efficiency of ancient information transmission system: A case study of Wenzhou in the Ming Dynasty
Source: PLoS One. 2021 Apr 23;16(4):e0250622. doi: 10.1371/journal.pone.0250622 (PMC8064551; doi:10.1371/journal.pone.0250622)
Supplement: S4 File — (ZIP) [file pone.0250622.s004.zip]

Archive with 10 entries (9 files):
- S4 Average Nearest Neighbor calculation results/
- S4 Average Nearest Neighbor calculation results/Calculation result of Pingyang‘s Beacon Towers.html
- S4 Average Nearest Neighbor calculation results/Calculation result of Pingyang‘s Urgent Delivery Stations.html
- S4 Average Nearest Neighbor calculation results/Calculation result of Rui'an‘s Beacon Towers.html
- S4 Average Nearest Neighbor calculation results/Calculation result of Rui'an‘s Urgent Delivery Stations.html
- S4 Average Nearest Neighbor calculation results/Calculation result of Taishun‘s Urgent Delivery Stations.html
- S4 Average Nearest Neighbor calculation results/Calculation result of Yongjia‘s Beacon Towers.html
- S4 Average Nearest Neighbor calculation results/Calculation result of Yongjia‘s Urgent Delivery Stations.html
- S4 Average Nearest Neighbor calculation results/Calculation result of Yueqing‘s Beacon Towers.html
- S4 Average Nearest Neighbor calculation results/Calculation result of Yueqing‘s Urgent Delivery Stations.html
