# Supplementary material for: Quantitative research on the efficiency of ancient information transmission system: A case study of Wenzhou in the Ming Dynasty
Source: PLoS One. 2021 Apr 23;16(4):e0250622. doi: 10.1371/journal.pone.0250622 (PMC8064551; doi:10.1371/journal.pone.0250622)
Supplement: S5 File — (ZIP) [file pone.0250622.s005.zip]

Archive with 5 entries (4 files):
- S5 ViewShed area of Beacon Towers/
- S5 ViewShed area of Beacon Towers/ViewShed of Pingyang's Beacon Towers.xls
- S5 ViewShed area of Beacon Towers/ViewShed of Rui'an's Beacon Towers.xls
- S5 ViewShed area of Beacon Towers/ViewShed of Yongjia's Beacon Towers.xls
- S5 ViewShed area of Beacon Towers/ViewShed of Yueqing's Beacon Towers.xls
