# Supplementary material for: Quantitative research on the efficiency of ancient information transmission system: A case study of Wenzhou in the Ming Dynasty
Source: PLoS One. 2021 Apr 23;16(4):e0250622. doi: 10.1371/journal.pone.0250622 (PMC8064551; doi:10.1371/journal.pone.0250622)
Supplement: S5 File — (ZIP) [file pone.0250622.s005.zip › S5 ViewShed area of Beacon Towers/ViewShed of Pingyang's Beacon Towers.xls]

## Sheet: Pingyang
OBJECTID	Id	gridcode	Shape_Length	Shape_Area（km²）
1	1	1	159.277	0.00106376
2	2	1	105.913	0.000539551
3	3	1	105.913	0.000539551
4	4	1	1046.85	0.0509653
5	5	1	2812.85	0.146625
6	6	1	372.939	0.00382115
7	7	1	630.115	0.0160117
8	8	1	1120.96	0.0377616
9	9	1	158.858	0.00107605
10	10	0	105.913	0.000539551
11	11	1	1364.93	0.0491854
12	12	1	390.826	0.00702683
13	13	1	1142.84	0.0729603
14	14	1	284.095	0.00461406
15	15	1	1818.6	0.0970264
16	16	1	105.913	0.000539551
17	17	1	923.878	0.0378315
18	18	1	299.729	0.0042689
19	19	1	158.858	0.00107605
20	20	1	504.515	0.0107386
21	21	1	105.913	0.000539551
22	22	1	168.431	0.00157605
23	23	1	727.412	0.0247173
24	24	1	523.218	0.0139705
25	25	1	692.589	0.0194284
26	26	1	910.056	0.0341628
27	27	1	196.217	0.00172672
28	28	1	158.858	0.00107605
29	29	1	285.187	0.00362125
30	30	1	1382	0.0780573
31	31	1	995.112	0.0382419
32	32	1	1132.84	0.0311884
33	33	1	105.913	0.000539551
34	34	1	928.622	0.0473912
35	35	1	105.913	0.000539551
36	36	1	105.913	0.000539551
37	37	1	159.277	0.00106376
38	38	1	212.98	0.00162658
39	39	1	1218.96	0.0609242
40	40	1	3272.88	0.204173
41	41	0	112.287	0.000788027
42	42	0	244.911	0.0028843
43	43	1	938.941	0.0366751
44	44	1	951.941	0.0445491
45	45	1	267.995	0.00426416
46	46	1	562.776	0.0119749
47	47	1	896.915	0.0224518
48	48	1	105.913	0.000539547
49	49	1	2446.78	0.128376
50	50	0	159.277	0.00106376
51	51	1	1549.67	0.0732995
52	52	1	2627.1	0.173837
53	53	1	381.193	0.00311915
54	54	0	105.913	0.000539547
55	55	1	105.913	0.000539547
56	56	1	361.605	0.00459077
57	57	1	248.307	0.00279035
58	58	1	1675.15	0.0629923
59	59	1	2796.54	0.178105
60	60	1	2324.59	0.187468
61	61	1	1943.68	0.0873106
62	62	1	733.876	0.0149223
63	63	1	721.73	0.0242639
64	64	1	105.913	0.000539547
65	65	1	669.543	0.0211787
66	66	1	105.913	0.000539547
67	67	1	383.179	0.00794198
68	68	1	368.667	0.00745342
69	69	1	297.9	0.00474192
70	70	1	198.535	0.00184924
71	71	1	196.225	0.00172682
72	72	1	786.754	0.0200961
73	73	1	524.266	0.015989
74	74	1	435.466	0.00982815
75	75	1	413.33	0.00954772
76	76	1	352.551	0.00635782
77	77	1	936.877	0.0355068
78	78	0	105.913	0.000539547
79	79	1	323.328	0.0042025
80	80	1	105.913	0.000539547
81	81	0	105.913	0.000539547
82	82	1	619.628	0.0108437
83	83	1	230.064	0.00252105
84	84	0	105.913	0.000539547
85	85	1	105.913	0.000539547
86	86	1	209.87	0.00211746
87	87	1	1981.61	0.139522
88	88	1	1545.15	0.0852813
89	89	1	270.006	0.00212576
90	90	1	1283.43	0.0520495
91	91	1	594.299	0.0195875
92	92	1	777.199	0.032547
93	93	1	105.913	0.000539547
94	94	0	161.547	0.000915774
95	95	0	105.913	0.000539547
96	96	1	199.317	0.00186685
97	97	0	159.277	0.00106376
98	98	0	112.287	0.000788027
99	99	1	3179.4	0.230847
100	100	1	105.913	0.000539547
101	101	0	212.978	0.00162658
102	102	1	487.945	0.010294
103	103	1	105.913	0.000539547
104	104	0	105.913	0.000539547
105	105	1	224.575	0.00236408
106	106	1	168.431	0.00157605
107	107	1	168.431	0.00157605
108	108	0	214.109	0.00157946
109	109	1	198.546	0.00184945
110	110	1	112.287	0.000788027
111	111	1	112.287	0.000788027
112	112	1	112.287	0.000788027
113	113	0	112.287	0.000788027
114	114	2	272.09	0.0039264
115	115	0	105.264	0.000504637
116	116	1	112.287	0.000788027
117	117	1	112.287	0.000788027
118	118	1	152.509	0.00109931
119	119	0	105.913	0.000539547
120	120	0	105.913	0.000539547
121	121	2	311.585	0.00535895
122	122	2	860.101	0.0345385
123	123	1	356.552	0.00593817
124	124	0	105.913	0.000539547
125	125	2	871.625	0.0291504
126	126	0	159.277	0.00106376
127	127	1	159.277	0.00106376
128	128	1	338.461	0.00521645
129	129	1	2321.27	0.141241
130	130	0	105.913	0.000539547
131	131	1	1539.02	0.0774522
132	132	1	159.266	0.00106357
133	133	1	280.718	0.00315211
134	134	1	105.264	0.000504637
135	135	1	431.362	0.00809111
136	136	0	159.277	0.00106376
137	137	0	105.913	0.000539547
138	138	0	214.109	0.00157946
139	139	1	105.264	0.000504637
140	140	1	161.561	0.00091587
141	141	1	1314.59	0.0393014
142	142	1	168.431	0.00157605
143	143	2	1734.62	0.0699539
144	144	1	158.86	0.00107611
145	145	1	6222.25	0.367004
146	146	1	681.563	0.0247536
147	147	1	105.913	0.000539547
148	148	1	158.86	0.00107611
149	149	2	274.403	0.00466739
150	150	1	112.287	0.000788027
151	151	1	105.913	0.000539547
152	152	1	1281.39	0.0688531
153	153	1	105.913	0.000539547
154	154	0	152.518	0.00109946
155	155	0	105.913	0.000539547
156	156	1	948.821	0.0226849
157	157	0	112.287	0.000788027
158	158	1	168.431	0.00157605
159	159	1	112.287	0.000788027
160	160	2	168.431	0.00157605
161	161	0	168.431	0.00157605
162	162	0	112.287	0.000788027
163	163	0	105.913	0.000539547
164	164	0	112.287	0.000788027
165	165	1	105.264	0.000504637
166	166	0	105.913	0.000539547
167	167	2	1522.96	0.0621896
168	168	2	105.913	0.000539547
169	169	1	105.913	0.000539547
170	170	1	152.521	0.00109951
171	171	0	105.913	0.000539547
172	172	1	1132.65	0.0437101
173	173	1	917.136	0.0295714
174	174	0	159.277	0.00106376
175	175	2	584.844	0.020983
176	176	0	105.913	0.000539547
177	177	0	105.913	0.000539547
178	178	1	105.264	0.000504637
179	179	1	1018.73	0.0367911
180	180	1	2205.36	0.107707
181	181	0	112.287	0.000788027
182	182	1	105.913	0.000539547
183	183	0	105.913	0.000539547
184	184	0	159.277	0.00106376
185	185	1	105.913	0.000539547
186	186	1	105.264	0.000504637
187	187	1	993.95	0.0297978
188	188	1	112.287	0.000788027
189	189	0	105.913	0.000539547
190	190	1	161.554	0.000915822
191	191	1	105.913	0.000539547
192	192	1	105.264	0.000504637
193	193	1	939.074	0.0362299
194	194	2	475.296	0.00732471
195	195	2	1447.24	0.0719646
196	196	0	105.913	0.000539547
197	197	2	112.287	0.000788027
198	198	0	112.287	0.000788027
199	199	1	112.287	0.000788027
200	200	1	4088.01	0.349048
201	201	0	244.911	0.0028843
202	202	1	685.625	0.0199329
203	203	1	112.287	0.000788027
204	204	0	112.287	0.000788027
205	205	1	474.977	0.00934941
206	206	2	112.287	0.000788027
207	207	1	112.287	0.000788027
208	208	1	112.287	0.000788027
209	209	2	105.264	0.000504637
210	210	1	603.198	0.0165894
211	211	1	203.13	0.00236408
212	212	1	112.287	0.000788027
213	213	1	812.434	0.0365267
214	214	1	561.368	0.0157943
215	215	1	105.913	0.000539547
216	216	1	105.264	0.000504637
217	217	1	105.913	0.000539547
218	218	0	112.287	0.000788027
219	219	1	112.287	0.000788027
220	220	0	105.913	0.000539547
221	221	1	1653.96	0.0653013
222	222	1	168.431	0.00157605
223	223	1	237.317	0.00275045
224	224	1	112.287	0.000788027
225	225	1	105.913	0.000539547
226	226	0	105.913	0.000539547
227	227	0	105.913	0.000539547
228	228	1	112.287	0.000788027
229	229	0	161.554	0.000915822
230	230	1	168.431	0.00157605
231	231	0	244.911	0.0028843
232	232	1	112.287	0.000788027
233	233	0	351.038	0.00487673
234	234	1	112.287	0.000788027
235	235	1	871.094	0.0445133
236	236	0	112.287	0.000788027
237	237	1	112.287	0.000788027
238	238	1	112.287	0.000788027
239	239	1	105.913	0.000539547
240	240	0	157.332	0.00118202
241	241	1	112.287	0.000788027
242	242	1	105.264	0.000504637
243	243	1	112.287	0.000788027
244	244	0	112.287	0.000788027
245	245	2	112.287	0.000788027
246	246	1	112.287	0.000788027
247	247	2	112.287	0.000788027
248	248	1	112.287	0.000788027
249	249	0	105.913	0.000539547
250	250	0	105.913	0.000539547
251	251	1	105.264	0.000504637
252	252	1	105.264	0.000504637
253	253	1	161.692	0.00113445
254	254	0	168.431	0.00157605
255	255	0	105.913	0.000539547
256	256	0	112.287	0.000788027
257	257	0	105.913	0.000539547
258	258	0	105.913	0.000539547
259	259	1	105.264	0.000504637
260	260	0	112.287	0.000788027
261	261	1	112.287	0.000788027
262	262	1	112.287	0.000788027
263	263	1	105.913	0.000539547
264	264	1	112.287	0.000788027
265	265	1	105.913	0.000539547
266	266	0	159.277	0.00106376
267	267	1	105.913	0.000539547
268	268	0	105.913	0.000539547
269	269	1	377.198	0.00680829
270	270	2	5229.56	0.321716
271	271	1	374.364	0.00457355
272	272	0	105.913	0.000539547
273	273	1	152.518	0.00109946
274	274	2	398.981	0.00682136
275	275	1	1266.08	0.0256364
276	276	1	354.061	0.00539529
277	277	0	105.913	0.000539547
278	278	0	105.913	0.000539547
279	279	0	105.264	0.000504637
280	280	1	105.264	0.000504637
281	281	1	492.042	0.0106554
282	282	0	105.913	0.000539547
283	283	1	112.287	0.000788027
284	284	2	159.266	0.00106357
285	285	2	105.913	0.000539547
286	286	1	105.264	0.000504637
287	287	1	112.287	0.000788027
288	288	1	1439.41	0.0701445
289	289	1	112.287	0.000788027
290	290	2	161.692	0.00113445
291	291	1	168.431	0.00157605
292	292	1	159.266	0.00106357
293	293	1	112.287	0.000788027
294	294	0	112.287	0.000788027
295	295	1	112.287	0.000788027
296	296	1	112.287	0.000788027
297	297	2	168.431	0.00157605
298	298	0	168.431	0.00157605
299	299	2	3374.53	0.232742
300	300	1	112.287	0.000788027
301	301	2	105.913	0.000539547
302	302	0	112.287	0.000788027
303	303	1	112.287	0.000788027
304	304	0	105.913	0.000539547
305	305	1	112.287	0.000788027
306	306	1	287.44	0.00281823
307	307	1	152.518	0.00109946
308	308	1	105.913	0.000539547
309	309	1	112.287	0.000788027
310	310	0	152.518	0.00109946
311	311	1	105.913	0.000539547
312	312	0	112.287	0.000788027
313	313	2	696.55	0.0184892
314	314	1	112.287	0.000788027
315	315	1	3821.63	0.174905
316	316	1	112.287	0.000788027
317	317	1	105.913	0.000539547
318	318	1	112.287	0.000788027
319	319	2	322.811	0.00401178
320	320	1	1098.03	0.0383753
321	321	1	105.913	0.000539547
322	322	1	112.287	0.000788027
323	323	0	105.913	0.000539547
324	324	1	112.287	0.000788027
325	325	1	229.534	0.00289693
326	326	1	105.913	0.000539547
327	327	1	112.287	0.000788027
328	328	1	358.209	0.00555023
329	329	1	1873.94	0.0642318
330	330	1	112.287	0.000788027
331	331	1	537.912	0.0173456
332	332	1	869.894	0.03801
333	333	2	553.571	0.0199058
334	334	1	1789.5	0.0992336
335	335	1	628.94	0.0177534
336	336	1	524.19	0.0137642
337	337	1	240.107	0.0025945
338	338	1	105.264	0.000504637
339	339	1	112.287	0.000788027
340	340	1	105.913	0.000539547
341	341	1	112.287	0.000788027
342	342	0	105.913	0.000539547
343	343	0	112.287	0.000788027
344	344	1	105.264	0.000504637
345	345	1	112.287	0.000788027
346	346	1	105.913	0.000539547
347	347	1	168.431	0.00157605
348	348	1	105.913	0.000539547
349	349	1	112.287	0.000788027
350	350	1	112.287	0.000788027
351	351	1	112.287	0.000788027
352	352	1	112.287	0.000788027
353	353	0	159.277	0.00106376
354	354	0	105.913	0.000539547
355	355	0	214.109	0.00157946
356	356	0	159.277	0.00106376
357	357	0	159.277	0.00106376
358	358	0	159.277	0.00106376
359	359	0	159.277	0.00106376
360	360	0	326.273	0.00270304
361	361	0	159.277	0.00106376
362	362	0	159.277	0.00106376
363	363	0	159.277	0.00106376
364	364	0	159.277	0.00106376
365	365	0	159.277	0.00106376
366	366	0	158.851	0.00107593
367	367	0	209.877	0.00211762
368	368	1	112.287	0.000788027
369	369	1	105.913	0.000539547
370	370	1	105.264	0.000504637
371	371	0	112.287	0.000788027
372	372	0	112.287	0.000788027
373	373	1	112.287	0.000788027
374	374	1	1412.03	0.0624536
375	375	0	105.913	0.000539547
376	376	2	938.819	0.0366935
377	377	1	840.963	0.029186
378	378	1	112.287	0.000788027
379	379	1	112.287	0.000788027
380	380	1	105.264	0.000504637
381	381	1	112.287	0.000788027
382	382	1	112.287	0.000788027
383	383	0	105.913	0.000539547
384	384	2	1058.25	0.0468947
385	385	1	112.287	0.000788027
386	386	2	112.287	0.000788027
387	387	1	112.287	0.000788027
388	388	1	105.264	0.000504637
389	389	1	112.287	0.000788027
390	390	0	280.718	0.00315211
391	391	1	425.794	0.00813576
392	392	1	112.287	0.000788027
393	393	0	105.264	0.000504637
394	394	1	112.287	0.000788027
395	395	1	105.264	0.000504637
396	396	0	105.264	0.000504637
397	397	1	112.287	0.000788027
398	398	0	105.913	0.000539547
399	399	1	1636.79	0.0694469
400	400	0	105.913	0.000539547
401	401	2	873.278	0.0287309
402	402	2	105.264	0.000504637
403	403	1	112.287	0.000788027
404	404	1	198.297	0.0018256
405	405	0	112.287	0.000788027
406	406	1	1959.25	0.0876137
407	407	0	112.287	0.000788027
408	408	1	112.287	0.000788027
409	409	1	112.287	0.000788027
410	410	0	158.851	0.00107593
411	411	1	1291.65	0.0293152
412	412	1	112.287	0.000788027
413	413	1	105.264	0.000504637
414	414	1	112.287	0.000788027
415	415	1	112.287	0.000788027
416	416	2	105.264	0.000504637
417	417	1	112.287	0.000788027
418	418	0	105.913	0.000539547
419	419	2	112.287	0.000788027
420	420	0	112.287	0.000788027
421	421	0	105.264	0.000504637
422	422	1	112.287	0.000788027
423	423	1	112.287	0.000788027
424	424	1	105.264	0.000504637
425	425	2	614.943	0.0188031
426	426	1	280.718	0.00315211
427	427	1	105.913	0.000539547
428	428	1	530.146	0.00930931
429	429	0	159.277	0.00106376
430	430	0	105.913	0.000539547
431	431	0	326.273	0.00270304
432	432	0	105.913	0.000539547
433	433	0	105.913	0.000539547
434	434	0	105.913	0.000539547
435	435	0	198.297	0.0018256
436	436	1	4797.61	0.380826
437	437	0	168.431	0.00157605
438	438	1	112.287	0.000788027
439	439	1	287.202	0.00427769
440	440	0	112.287	0.000788027
441	441	1	112.287	0.000788027
442	442	1	6240.55	0.432961
443	443	0	159.277	0.00106376
444	444	0	168.431	0.00157605
445	445	1	105.913	0.000539547
446	446	1	105.913	0.000539547
447	447	0	112.287	0.000788027
448	448	0	105.913	0.000539547
449	449	0	325.918	0.00361565
450	450	1	112.287	0.000788027
451	451	2	3212.93	0.144858
452	452	0	463.486	0.00749948
453	453	1	105.913	0.000539547
454	454	0	112.287	0.000788027
455	455	0	105.913	0.000539547
456	456	1	2343.63	0.134124
457	457	0	105.913	0.000539547
458	458	1	105.913	0.000539547
459	459	1	105.913	0.000539547
460	460	1	565.088	0.0121371
461	461	1	112.287	0.000788027
462	462	1	280.718	0.00315211
463	463	1	159.277	0.00106376
464	464	0	159.277	0.00106376
465	465	0	159.277	0.00106376
466	466	0	159.277	0.00106376
467	467	0	159.277	0.00106376
468	468	0	159.277	0.00106376
469	469	0	159.277	0.00106376
470	470	0	105.913	0.000539547
471	471	0	105.913	0.000539547
472	472	0	158.851	0.00107593
473	473	0	280.718	0.00315211
474	474	0	326.273	0.00270304
475	475	1	3230.57	0.202121
476	476	1	608.892	0.019849
477	477	1	5002.52	0.394741
478	478	0	860.782	0.026167
479	479	0	105.913	0.000539547
480	480	1	105.913	0.000539547
481	481	1	105.913	0.000539547
482	482	1	112.287	0.000788027
483	483	1	1400.98	0.0602263
484	484	1	217.852	0.00131722
485	485	0	385.72	0.00903341
486	486	0	893.022	0.0292905
487	487	0	105.913	0.000539547
488	488	0	249.008	0.0037264
489	489	0	105.264	0.000504637
490	490	1	1239.19	0.0668239
491	491	0	105.913	0.000539547
492	492	0	159.275	0.00106379
493	493	1	105.913	0.000539547
494	494	1	112.287	0.000788027
495	495	1	439.926	0.00928726
496	496	0	105.264	0.000504637
497	497	1	168.431	0.00157605
498	498	1	112.287	0.000788027
499	499	0	112.287	0.000788027
500	500	0	224.542	0.00243315
501	501	1	112.287	0.000788027
502	502	0	297.932	0.00350939
503	503	1	112.287	0.000788027
504	504	0	105.264	0.000504637
505	505	0	112.287	0.000788027
506	506	0	159.277	0.00106376
507	507	0	159.277	0.00106376
508	508	0	105.913	0.000539547
509	509	0	159.277	0.00106376
510	510	0	105.913	0.000539547
511	511	0	159.277	0.00106376
512	512	0	105.913	0.000539547
513	513	0	159.277	0.00106376
514	514	1	8034.43	0.784031
515	515	1	1251.11	0.0781472
516	516	0	105.913	0.000539547
517	517	1	1068.42	0.0228611
518	518	1	4455.06	0.252663
519	519	1	112.287	0.000788027
520	520	1	168.431	0.00157605
521	521	1	112.287	0.000788027
522	522	0	105.913	0.000539547
523	523	1	105.913	0.000539547
524	524	1	168.431	0.00157605
525	525	1	168.431	0.00157605
526	526	1	112.287	0.000788027
527	527	1	168.431	0.00157605
528	528	1	270.006	0.00212576
529	529	1	112.287	0.000788027
530	530	1	168.431	0.00157605
531	531	1	112.287	0.000788027
532	532	1	168.431	0.00157605
533	533	1	112.287	0.000788027
534	534	1	21370.6	1.60315
535	535	1	780.365	0.0297886
536	536	1	159.277	0.00106376
537	537	1	112.287	0.000788027
538	538	0	105.264	0.000504637
539	539	1	562.489	0.0151509
540	540	0	105.913	0.000539547
541	541	1	112.287	0.000788027
542	542	1	1222.1	0.0716323
543	543	1	168.431	0.00157605
544	544	1	105.913	0.000539547
545	545	0	105.913	0.000539547
546	546	1	112.287	0.000788027
547	547	1	105.913	0.000539547
548	548	1	105.264	0.000504637
549	549	0	112.287	0.000788027
550	550	1	707.897	0.0215765
551	551	1	112.287	0.000788027
552	552	1	168.431	0.00157605
553	553	1	422.057	0.00867708
554	554	1	112.287	0.000788027
555	555	1	105.913	0.000539547
556	556	1	112.287	0.000788027
557	557	1	112.287	0.000788027
558	558	1	112.287	0.000788027
559	559	1	112.287	0.000788027
560	560	1	168.431	0.00157605
561	561	1	112.287	0.000788027
562	562	1	112.287	0.000788027
563	563	1	1661.16	0.0837966
564	564	1	2854.17	0.274581
565	565	1	338.264	0.00486107
566	566	0	607.274	0.0056704
567	567	0	105.913	0.000539547
568	568	0	105.913	0.000539547
569	569	0	105.913	0.000539547
570	570	0	105.913	0.000539547
571	571	1	3243.21	0.232477
572	572	1	5980.13	0.47014
573	573	1	212.978	0.00162656
574	574	1	537.494	0.0142642
575	575	1	105.913	0.000539555
576	576	1	105.913	0.000539555
577	577	0	159.275	0.00106372
578	578	1	214.121	0.0015796
579	579	1	159.275	0.00106372
580	580	1	112.287	0.000788027
581	581	1	1522.51	0.0847677
582	582	1	360.947	0.00469488
583	583	1	105.913	0.000539555
584	584	0	105.913	0.000539555
585	585	0	105.913	0.000539555
586	586	0	105.913	0.000539555
587	587	0	105.913	0.000539555
588	588	0	437.765	0.00373029
589	589	0	716.004	0.00572784
590	590	0	326.274	0.00270317
591	591	0	105.913	0.000539555
592	592	1	198.55	0.00184951
593	593	0	105.913	0.000539555
594	594	1	384.68	0.00681992
595	595	1	105.264	0.000504637
596	596	0	105.913	0.000539555
597	597	1	105.264	0.000504637
598	598	0	112.287	0.000788027
599	599	1	105.913	0.000539555
600	600	1	481.956	0.00942731
601	601	1	2389.69	0.14895
602	602	0	161.547	0.000915774
603	603	1	112.287	0.000788027
604	604	0	112.287	0.000788027
605	605	1	1136.57	0.0454268
606	606	0	168.431	0.00157605
607	607	1	554.777	0.012333
608	608	1	7678.95	0.534088
609	609	1	508.476	0.0164575
610	610	1	152.521	0.00109951
611	611	1	802.641	0.022098
612	612	1	105.913	0.000539555
613	613	1	105.913	0.000539555
614	614	1	105.913	0.000539555
615	615	1	791.781	0.0360033
616	616	1	105.913	0.000539555
617	617	0	105.913	0.000539555
618	618	1	8206.42	0.846119
619	619	0	105.913	0.000539555
620	620	0	105.913	0.000539555
621	621	0	105.913	0.000539555
622	622	0	105.913	0.000539555
623	623	1	372.619	0.00705034
624	624	0	105.913	0.000539555
625	625	1	159.275	0.00106379
626	626	0	105.913	0.000539555
627	627	1	105.913	0.000539555
628	628	1	159.275	0.00106372
629	629	1	3377.01	0.18623
630	630	0	105.913	0.000539555
631	631	0	105.913	0.000539555
632	632	0	105.913	0.000539555
633	633	0	105.913	0.000539555
634	634	1	535.553	0.00980648
635	635	1	821.229	0.0196086
636	636	1	286.319	0.00405966
637	637	0	1417.72	0.0234693
638	638	1	1174.27	0.0538297
639	639	1	750.937	0.0235197
640	640	1	159.275	0.00106372
641	641	1	309.152	0.00491888
642	642	0	646.519	0.027017
643	643	1	105.913	0.000539555
644	644	1	105.913	0.000539555
645	645	0	105.913	0.000539555
646	646	0	105.913	0.000539555
647	647	1	1218.82	0.0510874
648	648	0	105.913	0.000539555
649	649	0	1044.4	0.0401294
650	650	1	2089.68	0.119084
651	651	0	105.913	0.000539555
652	652	0	105.913	0.000539555
653	653	0	159.275	0.00106379
654	654	0	112.287	0.000788027
655	655	0	168.431	0.00157605
656	656	1	1921.87	0.137999
657	657	1	105.913	0.000539555
658	658	0	112.287	0.000788027
659	659	0	105.913	0.000539555
660	660	0	105.913	0.000539555
661	661	0	268.748	0.00219576
662	662	0	1499.65	0.010557
663	663	0	112.287	0.000788027
664	664	1	159.275	0.00106372
665	665	1	105.913	0.000539555
666	666	0	105.264	0.000504637
667	667	0	168.431	0.00157605
668	668	0	105.913	0.000539555
669	669	0	105.913	0.000539555
670	670	0	105.913	0.000539555
671	671	0	112.287	0.000788027
672	672	0	105.913	0.000539555
673	673	0	105.913	0.000539555
674	674	0	105.913	0.000539555
675	675	0	105.913	0.000539555
676	676	1	105.913	0.000539555
677	677	0	105.913	0.000539555
678	678	0	105.913	0.000539555
679	679	0	105.913	0.000539555
680	680	0	105.913	0.000539555
681	681	1	105.264	0.000504637
682	682	0	404.212	0.00745644
683	683	0	214.121	0.0015796
684	684	1	2319.79	0.165099
685	685	1	112.287	0.000788027
686	686	2	112.287	0.000788027
687	687	0	105.913	0.000539555
688	688	0	105.913	0.000539555
689	689	0	105.913	0.000539555
690	690	0	159.275	0.00106372
691	691	1	105.913	0.000539555
692	692	0	105.913	0.000539555
693	693	0	105.913	0.000539555
694	694	0	159.275	0.00106372
695	695	2	969.004	0.0421125
696	696	0	105.913	0.000539555
697	697	0	105.913	0.000539555
698	698	0	159.275	0.00106372
699	699	2	105.264	0.000504637
700	700	0	168.431	0.00157605
701	701	1	105.913	0.000539555
702	702	1	105.913	0.000539555
703	703	0	105.913	0.000539555
704	704	0	244.911	0.0028843
705	705	0	105.913	0.000539555
706	706	0	112.287	0.000788027
707	707	1	105.913	0.000539555
708	708	1	105.913	0.000539555
709	709	1	105.913	0.000539555
710	710	0	105.913	0.000539555
711	711	0	168.431	0.00157605
712	712	0	159.275	0.00106372
713	713	0	105.913	0.000539555
714	714	0	270.004	0.00212564
715	715	0	159.275	0.00106372
716	716	0	159.275	0.00106379
717	717	0	244.911	0.0028843
718	718	0	112.287	0.000788027
719	719	0	105.913	0.000539555
720	720	0	105.913	0.000539555
721	721	0	105.913	0.000539555
722	722	1	105.264	0.000504637
723	723	0	105.913	0.000539555
724	724	0	105.913	0.000539555
725	725	0	105.264	0.000504637
726	726	0	112.287	0.000788027
727	727	0	159.266	0.00106357
728	728	0	307.803	0.00399189
729	729	0	105.913	0.000539555
730	730	0	168.431	0.00157605
731	731	1	695.161	0.022619
732	732	0	244.911	0.0028843
733	733	1	1105	0.0578125
734	734	0	105.913	0.000539555
735	735	0	105.913	0.000539555
736	736	1	105.913	0.000539555
737	737	0	105.913	0.000539555
738	738	0	112.287	0.000788027
739	739	0	105.913	0.000539555
740	740	0	168.431	0.00157605
741	741	0	112.287	0.000788027
742	742	0	112.287	0.000788027
743	743	0	168.431	0.00157605
744	744	0	168.431	0.00157605
745	745	0	112.287	0.000788027
746	746	0	112.287	0.000788027
747	747	0	112.287	0.000788027
748	748	0	168.431	0.00157605
749	749	1	105.264	0.000504637
750	750	1	6598.84	0.536051
751	751	1	23449.9	1.9972
752	752	0	196.223	0.00172681
753	753	0	112.287	0.000788027
754	754	0	105.913	0.000539555
755	755	0	437.765	0.00373029
756	756	0	159.275	0.00106372
757	757	0	105.913	0.000539555
758	758	0	159.275	0.00106372
759	759	0	270.004	0.00212564
760	760	1	14016.7	1.40363
761	761	0	168.431	0.00157605
762	762	1	1376.76	0.0762938
763	763	1	105.913	0.000539555
764	764	0	299.507	0.00364578
765	765	1	209.877	0.00211762
766	766	1	198.299	0.00182565
767	767	0	112.287	0.000788027
768	768	0	168.431	0.00157605
769	769	1	1854.14	0.109114
770	770	0	236.632	0.00196583
771	771	1	159.275	0.00106372
772	772	1	105.913	0.000539555
773	773	1	214.121	0.0015796
774	774	1	152.521	0.00109951
775	775	0	628.103	0.0150284
776	776	0	231.185	0.00279263
777	777	1	1378.7	0.0675731
778	778	1	7403.81	0.702461
779	779	0	105.913	0.000539555
780	780	0	112.287	0.000788027
781	781	1	513.734	0.0110277
782	782	0	105.913	0.000539555
783	783	0	158.863	0.00107614
784	784	0	168.431	0.00157605
785	785	1	250.029	0.00241821
786	786	0	105.913	0.000539555
787	787	1	676.165	0.0160297
788	788	0	105.913	0.000539555
789	789	0	159.275	0.00106372
790	790	0	112.287	0.000788027
791	791	0	159.275	0.00106372
792	792	0	112.287	0.000788027
793	793	0	168.431	0.00157605
794	794	1	1118.08	0.0583083
795	795	0	105.913	0.000539555
796	796	0	168.431	0.00157605
797	797	1	1092.13	0.0458199
798	798	0	105.913	0.000539555
799	799	1	152.521	0.00109951
800	800	0	105.913	0.000539555
801	801	1	3314.15	0.176704
802	802	0	112.287	0.000788027
803	803	0	105.913	0.000539555
804	804	1	159.275	0.00106372
805	805	1	4120.35	0.251704
806	806	1	3447.43	0.335307
807	807	1	346.509	0.00593766
808	808	1	238.21	0.00294897
809	809	1	105.913	0.000539555
810	810	1	1153.74	0.0357981
811	811	1	214.114	0.00157969
812	812	1	159.266	0.00106357
813	813	1	618.777	0.0138201
814	814	1	664.071	0.0207711
815	815	1	158.863	0.00107614
816	816	0	159.275	0.00106372
817	817	1	294.768	0.0039845
818	818	0	105.913	0.000539555
819	819	0	105.913	0.000539555
820	820	1	214.111	0.00157952
821	821	1	1202.92	0.0388494
822	822	0	105.913	0.000539555
823	823	1	488.307	0.0126445
824	824	1	3573.27	0.344416
825	825	1	508.499	0.0101744
826	826	1	105.913	0.000539555
827	827	1	159.275	0.00106372
828	828	1	112.287	0.000788027
829	829	1	543.785	0.0141211
830	830	1	105.264	0.000504637
831	831	0	168.431	0.00157605
832	832	0	112.287	0.000788027
833	833	0	112.287	0.000788027
834	834	0	168.431	0.00157605
835	835	1	1201.84	0.0578885
836	836	1	3244.52	0.29608
837	837	1	105.913	0.000539555
838	838	1	214.111	0.00157952
839	839	1	159.275	0.00106372
840	840	1	105.913	0.000539555
841	841	1	1624.1	0.0680556
842	842	1	372.824	0.00661973
843	843	1	287.203	0.00427769
844	844	1	1329.62	0.0579321
845	845	1	2022.4	0.121721
846	846	1	280.534	0.00311236
847	847	1	649.945	0.0247783
848	848	0	105.913	0.000539555
849	849	0	105.913	0.000539555
850	850	1	287.437	0.00281811
851	851	0	244.911	0.0028843
852	852	0	112.287	0.000788027
853	853	0	168.431	0.00157605
854	854	1	2758.98	0.179537
855	855	1	408.345	0.00618739
856	856	1	2407.86	0.129138
857	857	1	105.913	0.000539555
858	858	1	444.602	0.0098803
859	859	1	1423.42	0.0935308
860	860	1	358.237	0.00732913
861	861	1	105.913	0.000539555
862	862	1	159.275	0.00106372
863	863	1	872.131	0.0281261
864	864	1	415.353	0.00774137
865	865	1	2476.96	0.0663667
866	866	0	105.913	0.000539555
867	867	1	280.718	0.00472816
868	868	1	3860.27	0.3285
869	869	1	159.275	0.00106372
870	870	1	212.986	0.00162688
871	871	1	863.344	0.0392754
872	872	1	270.004	0.00212564
873	873	1	493.705	0.0042489
874	874	1	358.217	0.00732854
875	875	1	3714.47	0.275998
876	876	1	1282.34	0.0466635
877	877	1	1618.56	0.115326
878	878	1	2020.76	0.0911396
879	879	1	538.647	0.0154049
880	880	1	567.574	0.0178229
881	881	1	198.299	0.00182565
882	882	1	105.913	0.000539555
883	883	1	158.851	0.00107595
884	884	0	105.913	0.000539555
885	885	1	537.89	0.0140205
886	886	1	4559.31	0.291497
887	887	1	773.442	0.0237476
888	888	1	105.913	0.000539555
889	889	1	2871.55	0.197417
890	890	0	105.913	0.000539555
891	891	0	159.275	0.00106372
892	892	1	386.298	0.00625189
893	893	0	105.913	0.000539555
894	894	1	761.524	0.0205438
895	895	1	105.913	0.000539555
896	896	1	105.913	0.000539555
897	897	0	403.057	0.00981815
898	898	1	105.913	0.000539555
899	899	0	442.113	0.0109501
900	900	0	159.275	0.00106372
901	901	1	842.463	0.0332559
902	902	0	159.275	0.00106372
903	903	0	112.287	0.000788027
904	904	1	6606.17	0.614485
905	905	0	105.913	0.000539555
906	906	1	2386.68	0.15866
907	907	1	212.979	0.00162659
908	908	0	112.287	0.000788027
909	909	0	244.911	0.0028843
910	910	0	105.913	0.000539555
911	911	1	1012.5	0.0430129
912	912	1	490.472	0.0103077
913	913	0	105.913	0.000539555
914	914	0	105.913	0.000539555
915	915	0	105.913	0.000539555
916	916	1	884.085	0.0391602
917	917	0	112.287	0.000788027
918	918	0	168.431	0.00157605
919	919	1	105.913	0.000539555
920	920	1	105.913	0.000539555
921	921	0	195.851	0.0020932
922	922	1	3620.83	0.245951
923	923	1	1412.61	0.0771331
924	924	0	214.111	0.00157952
925	925	0	105.913	0.000539555
926	926	1	105.913	0.000539555
927	927	1	105.913	0.000539555
928	928	1	386.584	0.00929775
929	929	1	2850.84	0.166939
930	930	1	745.303	0.0253648
931	931	1	425.292	0.00726334
932	932	1	285.408	0.0036238
933	933	1	1520.98	0.0916934
934	934	1	105.913	0.000539555
935	935	1	105.913	0.000539555
936	936	1	159.275	0.00106372
937	937	1	158.861	0.00107609
938	938	1	460.657	0.0126012
939	939	1	469.141	0.0124836
940	940	0	159.275	0.00106372
941	941	1	158.851	0.00107595
942	942	1	199.645	0.00175632
943	943	1	249.806	0.00251574
944	944	1	249.795	0.00280113
945	945	1	2846.3	0.186003
946	946	0	152.521	0.00109951
947	947	0	158.851	0.00107595
948	948	1	233.062	0.00224884
949	949	0	159.275	0.00106372
950	950	0	105.913	0.000539555
951	951	0	105.913	0.000539555
952	952	1	1513.78	0.0469369
953	953	0	112.287	0.000788027
954	954	1	1037.28	0.034442
955	955	1	105.264	0.000504637
956	956	0	168.431	0.00157605
957	957	1	1014.3	0.0529563
958	958	1	455.857	0.00642589
959	959	1	1027.02	0.0415551
960	960	1	105.913	0.000539555
961	961	1	373.831	0.00684938
962	962	1	552.951	0.0139378
963	963	1	105.913	0.000539555
964	964	1	105.913	0.000539555
965	965	0	105.913	0.000539555
966	966	0	105.913	0.000539555
967	967	1	105.913	0.000539555
968	968	1	105.913	0.000539555
969	969	1	105.913	0.000539555
970	970	1	105.913	0.000539555
971	971	0	310.081	0.00384232
972	972	0	105.913	0.000539555
973	973	0	158.851	0.00107595
974	974	0	105.913	0.000539555
975	975	0	112.287	0.000788027
976	976	1	105.913	0.000539555
977	977	1	105.913	0.000539555
978	978	0	168.431	0.00157605
979	979	0	112.287	0.000788027
980	980	1	479.558	0.00984326
981	981	0	158.851	0.00107595
982	982	0	105.913	0.000539555
983	983	1	105.913	0.000539555
984	984	0	105.913	0.000539555
985	985	0	105.264	0.000504637
986	986	1	105.264	0.000504637
987	987	1	105.913	0.000539555
988	988	0	105.913	0.000539555
989	989	1	1409.23	0.0306462
990	990	0	105.264	0.000504637
991	991	1	105.913	0.000539555
992	992	0	105.913	0.000539555
993	993	0	105.913	0.000539555
994	994	1	105.913	0.000539555
995	995	1	105.913	0.000539555
996	996	0	326.274	0.00270317
997	997	0	105.913	0.000539555
998	998	0	105.913	0.000539555
999	999	0	105.913	0.000539555
1000	1000	0	159.275	0.00106372
1001	1001	0	161.561	0.00091587
1002	1002	1	105.264	0.000504637
1003	1003	1	105.913	0.000539555
1004	1004	0	105.913	0.000539555
1005	1005	1	1380.9	0.0739949
1006	1006	0	105.913	0.000539555
1007	1007	0	105.913	0.000539555
1008	1008	0	159.275	0.00106372
1009	1009	0	437.765	0.00373029
1010	1010	0	159.275	0.00106372
1011	1011	0	159.275	0.00106372
1012	1012	1	105.913	0.000539555
1013	1013	0	105.264	0.000504637
1014	1014	0	105.264	0.000504637
1015	1015	0	152.521	0.00109951
1016	1016	1	112.287	0.000788027
1017	1017	0	105.264	0.000504637
1018	1018	0	105.913	0.000539555
1019	1019	0	205.45	0.00178099
1020	1020	0	105.913	0.000539555
1021	1021	0	105.913	0.000539555
1022	1022	0	105.913	0.000539555
1023	1023	0	105.264	0.000504637
1024	1024	1	1869.63	0.128757
1025	1025	0	105.264	0.000504637
1026	1026	1	159.266	0.00106357
1027	1027	0	224.575	0.00236408
1028	1028	1	112.287	0.000788027
1029	1029	0	105.264	0.000504637
1030	1030	1	112.287	0.000788027
1031	1031	0	112.287	0.000788027
1032	1032	0	105.913	0.000539555
1033	1033	0	105.264	0.000504637
1034	1034	1	105.264	0.000504637
1035	1035	0	168.431	0.00157605
1036	1036	0	105.913	0.000539555
1037	1037	0	438.084	0.00602123
1038	1038	1	1383.23	0.0790799
1039	1039	1	395.454	0.00554758
1040	1040	1	440.398	0.00530695
1041	1041	0	159.275	0.00106372
1042	1042	0	105.913	0.000539555
1043	1043	0	159.275	0.00106372
1044	1044	0	661.817	0.00581931
1045	1045	0	159.275	0.00106372
1046	1046	0	105.913	0.000539555
1047	1047	0	105.913	0.000539555
1048	1048	0	159.266	0.00106357
1049	1049	1	367.264	0.00580788
1050	1050	0	105.264	0.000504637
1051	1051	1	112.287	0.000788027
1052	1052	0	105.913	0.000539555
1053	1053	0	112.287	0.000788027
1054	1054	1	105.264	0.000504637
1055	1055	1	105.913	0.000539555
1056	1056	0	105.913	0.000539555
1057	1057	1	506.219	0.0149753
1058	1058	1	2781.61	0.0904196
1059	1059	0	112.287	0.000788027
1060	1060	0	258.54	0.00301771
1061	1061	0	159.275	0.00106372
1062	1062	0	105.913	0.000539555
1063	1063	1	1225.5	0.0896606
1064	1064	1	105.913	0.000539555
1065	1065	0	105.913	0.000539555
1066	1066	1	513.891	0.00765018
1067	1067	1	18648.1	1.7522
1068	1068	0	214.111	0.00157952
1069	1069	0	105.913	0.000539555
1070	1070	0	105.913	0.000539555
1071	1071	0	105.913	0.000539555
1072	1072	1	3396.1	0.243559
1073	1073	1	571.593	0.0118544
1074	1074	0	1038.62	0.0144927
1075	1075	0	159.275	0.00106372
1076	1076	0	159.275	0.00106372
1077	1077	0	588.681	0.0233879
1078	1078	0	159.275	0.00106372
1079	1079	1	105.264	0.000504637
1080	1080	0	105.264	0.000504637
1081	1081	1	7041.87	0.4658
1082	1082	0	105.913	0.000539555
1083	1083	0	105.913	0.000539555
1084	1084	1	105.913	0.000539555
1085	1085	1	1879.86	0.0828152
1086	1086	1	1753.28	0.0707437
1087	1087	1	1189.44	0.0531369
1088	1088	1	469.607	0.0120491
1089	1089	1	105.913	0.000539555
1090	1090	1	874.202	0.0413841
1091	1091	1	209.867	0.0021174
1092	1092	1	105.264	0.000504637
1093	1093	1	549.298	0.0155062
1094	1094	1	159.275	0.00106372
1095	1095	1	270.004	0.00212564
1096	1096	1	393.554	0.0046823
1097	1097	1	105.913	0.000539555
1098	1098	1	105.913	0.000539555
1099	1099	1	105.913	0.000539555
1100	1100	0	105.913	0.000539555
1101	1101	1	4648.11	0.45522
1102	1102	1	105.913	0.000539555
1103	1103	1	550.304	0.0072435
1104	1104	1	212.978	0.00162656
1105	1105	1	105.913	0.000539555
1106	1106	0	105.913	0.000539555
1107	1107	0	941.355	0.00801128
1108	1108	0	105.913	0.000539555
1109	1109	0	381.193	0.00311913
1110	1110	0	105.913	0.000539555
1111	1111	0	105.913	0.000539555
1112	1112	0	381.193	0.00311913
1113	1113	1	196.223	0.00172681
1114	1114	1	105.264	0.000504637
1115	1115	1	3114.39	0.237308
1116	1116	1	415.088	0.00768021
1117	1117	1	417.631	0.00979235
1118	1118	1	4454.76	0.405007
1119	1119	1	401.627	0.00841712
1120	1120	1	879.822	0.0385095
1121	1121	0	196.214	0.0017267
1122	1122	1	112.287	0.000788027
1123	1123	1	168.431	0.00157605
1124	1124	1	105.913	0.000539555
1125	1125	1	1869.52	0.132914
1126	1126	1	613.2	0.0165366
1127	1127	0	105.913	0.000539555
1128	1128	0	105.913	0.000539555
1129	1129	0	105.913	0.000539555
1130	1130	0	105.913	0.000539555
1131	1131	0	112.287	0.000788027
1132	1132	0	105.913	0.000539555
1133	1133	1	1410.64	0.0672653
1134	1134	0	105.913	0.000539555
1135	1135	0	105.913	0.000539555
1136	1136	1	199.32	0.00186692
1137	1137	1	1437.3	0.0605479
1138	1138	1	105.913	0.000539555
1139	1139	1	248.31	0.00279041
1140	1140	1	9580.6	0.929552
1141	1141	1	105.913	0.000539555
1142	1142	1	105.913	0.000539555
1143	1143	0	105.913	0.000539555
1144	1144	0	105.913	0.000539555
1145	1145	1	105.913	0.000539555
1146	1146	1	105.913	0.000539555
1147	1147	1	2192.07	0.107834
1148	1148	1	2899.92	0.145672
1149	1149	1	3038.77	0.220988
1150	1150	1	2932.82	0.314154
1151	1151	1	629.271	0.0147842
1152	1152	1	995.767	0.0486116
1153	1153	1	912.416	0.0208671
1154	1154	1	105.913	0.000539555
1155	1155	1	158.861	0.00107609
1156	1156	1	516.279	0.0148651
1157	1157	1	417.896	0.00853545
1158	1158	1	678.873	0.0193703
1159	1159	0	105.913	0.000539555
1160	1160	0	112.287	0.000788027
1161	1161	1	844.714	0.038658
1162	1162	1	709.712	0.0232327
1163	1163	1	105.264	0.000504637
1164	1164	1	1467.58	0.0649928
1165	1165	0	105.264	0.000504637
1166	1166	1	105.264	0.000504637
1167	1167	0	112.287	0.000788027
1168	1168	0	105.913	0.000539555
1169	1169	0	105.913	0.000539555
1170	1170	0	105.913	0.000539555
1171	1171	0	105.913	0.000539555
1172	1172	1	1562.11	0.0612851
1173	1173	1	105.913	0.000539555
1174	1174	1	159.275	0.00106372
1175	1175	1	830.677	0.021052
1176	1176	1	280.718	0.00472816
1177	1177	1	112.287	0.000788027
1178	1178	1	105.913	0.000539555
1179	1179	0	105.913	0.000539555
1180	1180	1	1608.45	0.0772784
1181	1181	1	418.669	0.0104691
1182	1182	0	105.913	0.000539555
1183	1183	0	105.264	0.000504637
1184	1184	1	1710.08	0.076835
1185	1185	1	665.15	0.0207456
1186	1186	1	105.264	0.000504637
1187	1187	1	168.431	0.00157605
1188	1188	1	721.687	0.0207896
1189	1189	1	105.264	0.000504637
1190	1190	0	112.287	0.000788027
1191	1191	0	105.913	0.000539555
1192	1192	1	158.851	0.00107595
1193	1193	0	212.979	0.00162659
1194	1194	1	105.913	0.000539555
1195	1195	1	554.51	0.0156883
1196	1196	1	764.899	0.0219826
1197	1197	1	379.829	0.00625156
1198	1198	1	198.299	0.00182562
1199	1199	1	1396.99	0.0576693
1200	1200	1	502.595	0.0115178
1201	1201	1	1579.96	0.0669404
1202	1202	1	280.718	0.00315211
1203	1203	1	105.913	0.000539555
1204	1204	1	105.913	0.000539555
1205	1205	1	1955.31	0.105657
1206	1206	0	159.266	0.00106357
1207	1207	1	105.913	0.000539555
1208	1208	1	105.913	0.000539555
1209	1209	1	1169.7	0.0361006
1210	1210	1	250.029	0.00241821
1211	1211	1	1918.02	0.141651
1212	1212	1	105.913	0.000539555
1213	1213	1	618.694	0.0184493
1214	1214	1	886.058	0.0279666
1215	1215	1	105.913	0.000539555
1216	1216	1	1248.99	0.0664779
1217	1217	0	105.913	0.000539555
1218	1218	0	105.913	0.000539555
1219	1219	1	352.738	0.00629801
1220	1220	1	105.913	0.000539555
1221	1221	1	105.913	0.000539555
1222	1222	1	105.913	0.000539555
1223	1223	1	5473.94	0.190141
1224	1224	1	239.5	0.00255014
1225	1225	1	214.121	0.0015796
1226	1226	1	214.111	0.00157952
1227	1227	0	270.004	0.00212564
1228	1228	0	381.193	0.00311913
1229	1229	1	492.234	0.00981738
1230	1230	1	105.913	0.000539555
1231	1231	1	3540.01	0.283771
1232	1232	1	341.04	0.00714859
1233	1233	1	159.275	0.00106379
1234	1234	1	5429.57	0.331884
1235	1235	1	377.913	0.00797985
1236	1236	1	348.663	0.00648694
1237	1237	1	6220.32	0.446986
1238	1238	1	230.28	0.00238035
1239	1239	1	105.913	0.000539555
1240	1240	1	1298.02	0.0473013
1241	1241	1	105.913	0.000539555
1242	1242	1	343.47	0.00573111
1243	1243	1	1381.18	0.0675611
1244	1244	1	868.004	0.0382196
1245	1245	1	105.913	0.000539555
1246	1246	1	105.913	0.000539555
1247	1247	1	158.861	0.00107609
1248	1248	0	105.913	0.000539555
1249	1249	0	326.274	0.00270317
1250	1250	0	105.913	0.000539555
1251	1251	0	105.913	0.000539555
1252	1252	0	105.913	0.000539555
1253	1253	1	1136.24	0.0504199
1254	1254	1	3411.15	0.183892
1255	1255	1	105.913	0.000539555
1256	1256	1	712.998	0.0281395
1257	1257	0	105.913	0.000539555
1258	1258	0	105.913	0.000539555
1259	1259	0	159.275	0.00106372
1260	1260	0	105.913	0.000539555
1261	1261	1	326.274	0.00270317
1262	1262	1	158.863	0.00107614
1263	1263	1	2346.11	0.113973
1264	1264	1	299.727	0.00426875
1265	1265	1	105.913	0.000539555
1266	1266	1	2724.74	0.0970966
1267	1267	1	366.23	0.00809454
1268	1268	1	643.477	0.0157169
1269	1269	1	105.913	0.000539555
1270	1270	1	158.863	0.00107614
1271	1271	1	1318.7	0.0547147
1272	1272	1	159.275	0.00106372
1273	1273	1	105.913	0.000539555
1274	1274	0	612.999	0.0113412
1275	1275	1	5888.67	0.474294
1276	1276	1	214.121	0.0015796
1277	1277	1	1231.42	0.0575582
1278	1278	1	330.362	0.00632292
1279	1279	1	1110.21	0.056224
1280	1280	1	5822.14	0.534883
1281	1281	0	105.913	0.000539555
1282	1282	1	2902.7	0.27896
1283	1283	1	641.355	0.0144248
1284	1284	1	512.728	0.0102678
1285	1285	1	214.121	0.0015796
1286	1286	1	105.913	0.000539555
1287	1287	0	105.913	0.000539555
1288	1288	1	1240.03	0.0546279
1289	1289	0	105.913	0.000539555
1290	1290	1	514.388	0.0164446
1291	1291	1	105.913	0.000539555
1292	1292	1	158.863	0.00107614
1293	1293	1	196.223	0.00172681
1294	1294	0	159.275	0.00106372
1295	1295	0	105.913	0.000539555
1296	1296	1	4434.33	0.466217
1297	1297	1	3862.52	0.313063
1298	1298	1	410.951	0.00781937
1299	1299	1	406.706	0.00742823
1300	1300	1	450.724	0.0105436
1301	1301	1	105.913	0.000539555
1302	1302	1	952.523	0.0388678
1303	1303	1	2178.47	0.0836588
1304	1304	1	1260.44	0.0595186
1305	1305	1	647.319	0.0170598
1306	1306	1	3812.8	0.220777
1307	1307	1	3059.02	0.234925
1308	1308	1	105.913	0.000539555
1309	1309	1	292.78	0.00305342
1310	1310	1	159.28	0.00106383
1311	1311	1	798.036	0.034855
1312	1312	1	342.847	0.00725257
1313	1313	1	270.008	0.00212588
1314	1314	1	105.913	0.000539555
1315	1315	0	326.264	0.00270313
1316	1316	0	105.913	0.000539555
1317	1317	0	214.118	0.00157948
1318	1318	0	105.913	0.000539555
1319	1319	0	214.118	0.00157948
1320	1320	0	941.352	0.00801118
1321	1321	1	1175.26	0.078393
1322	1322	0	105.913	0.000539555
1323	1323	0	105.913	0.000539555
1324	1324	0	326.264	0.00270313
1325	1325	0	105.913	0.000539555
1326	1326	1	2511.88	0.14629
1327	1327	1	1023.68	0.0276641
1328	1328	1	587.442	0.0149134
1329	1329	1	14130.6	1.32158
1330	1330	1	587.711	0.0136762
1331	1331	1	353.186	0.00411354
1332	1332	1	593.877	0.0175504
1333	1333	1	105.913	0.000539555
1334	1334	0	105.913	0.000539555
1335	1335	0	159.28	0.00106383
1336	1336	1	214.118	0.00157948
1337	1337	0	289.825	0.00297373
1338	1338	0	112.287	0.000788027
1339	1339	1	754.898	0.0246829
1340	1340	0	579.132	0.0205494
1341	1341	0	105.913	0.000539555
1342	1342	1	105.913	0.000539555
1343	1343	1	159.28	0.00106383
1344	1344	0	105.913	0.000539555
1345	1345	0	830.948	0.00771812
1346	1346	0	105.913	0.000539555
1347	1347	1	105.913	0.000539555
1348	1348	0	105.913	0.000539555
1349	1349	0	105.913	0.000539555
1350	1350	1	270.008	0.00212588
1351	1351	0	105.913	0.000539555
1352	1352	1	435.09	0.0112817
1353	1353	0	159.28	0.00106383
1354	1354	0	159.28	0.00106383
1355	1355	0	105.913	0.000539555
1356	1356	1	20904.3	2.01882
1357	1357	0	105.913	0.000539555
1358	1358	1	158.857	0.00107608
1359	1359	1	6964.62	0.885325
1360	1360	1	231.445	0.00284547
1361	1361	0	514.997	0.0159709
1362	1362	1	105.913	0.000539555
1363	1363	1	471.199	0.011919
1364	1364	1	434.415	0.0116572
1365	1365	0	105.913	0.000539555
1366	1366	1	105.913	0.000539555
1367	1367	0	105.913	0.000539555
1368	1368	1	158.855	0.00107603
1369	1369	0	159.28	0.00106383
1370	1370	1	105.913	0.000539555
1371	1371	0	341.543	0.0054617
1372	1372	0	281.423	0.00373362
1373	1373	0	198.299	0.00182567
1374	1374	0	158.857	0.00107608
1375	1375	1	13032.6	1.21685
1376	1376	1	252.67	0.00234121
1377	1377	1	105.913	0.000539555
1378	1378	1	105.913	0.000539555
1379	1379	0	105.913	0.000539555
1380	1380	0	437.765	0.00373029
1381	1381	0	105.913	0.000539555
1382	1382	0	105.913	0.000539555
1383	1383	1	1596.38	0.0605275
1384	1384	1	4517	0.54805
1385	1385	1	268.743	0.00219547
1386	1386	1	1870.54	0.114468
1387	1387	1	558.617	0.0125459
1388	1388	1	563.482	0.0122993
1389	1389	1	209.867	0.0021174
1390	1390	0	1107.84	0.00844387
1391	1391	0	1499.65	0.010557
1392	1392	1	431.563	0.00698968
1393	1393	1	6878.11	0.441553
1394	1394	1	105.913	0.000539555
1395	1395	0	105.913	0.000539555
1396	1396	1	105.913	0.000539555
1397	1397	1	105.913	0.000539555
1398	1398	1	105.913	0.000539555
1399	1399	1	105.913	0.000539555
1400	1400	1	994.748	0.0335999
1401	1401	0	159.28	0.00106383
1402	1402	0	105.913	0.000539555
1403	1403	1	159.27	0.00106361
1404	1404	0	212.986	0.00162688
1405	1405	0	105.913	0.000539555
1406	1406	1	1258.61	0.0634325
1407	1407	1	198.545	0.0018494
1408	1408	1	105.913	0.000539555
1409	1409	1	1664.03	0.08724
1410	1410	1	337.876	0.00622573
1411	1411	1	1047.94	0.0385522
1412	1412	1	748.054	0.0372154
1413	1413	1	1694.42	0.0613034
1414	1414	0	214.118	0.00157948
1415	1415	1	105.913	0.000539555
1416	1416	0	159.28	0.00106383
1417	1417	1	158.857	0.00107608
1418	1418	1	105.913	0.000539555
1419	1419	1	370.841	0.00657139
1420	1420	1	209.867	0.0021174
1421	1421	1	105.913	0.000539555
1422	1422	1	2701	0.158803
1423	1423	1	229.528	0.00289662
1424	1424	1	7686.47	0.602623
1425	1425	1	343.291	0.00515381
1426	1426	1	450.107	0.0117626
1427	1427	1	105.913	0.000539555
1428	1428	0	105.913	0.000539555
1429	1429	1	292.31	0.00334038
1430	1430	1	559.584	0.0185228
1431	1431	0	105.913	0.000539555
1432	1432	1	105.913	0.000539555
1433	1433	1	257.504	0.00296106
1434	1434	1	105.913	0.000539555
1435	1435	1	105.913	0.000539555
1436	1436	1	658.067	0.0184133
1437	1437	1	594.973	0.0206745
1438	1438	1	105.913	0.000539555
1439	1439	1	3008.92	0.119015
1440	1440	1	105.913	0.000539555
1441	1441	1	348.865	0.00656876
1442	1442	1	247.536	0.00358349
1443	1443	1	728.925	0.0127424
1444	1444	1	105.913	0.000539555
1445	1445	1	214.116	0.00157972
1446	1446	1	158.857	0.00107608
1447	1447	1	158.857	0.00107608
1448	1448	1	105.913	0.000539555
1449	1449	1	158.857	0.00107608
1450	1450	1	425.081	0.00732956
1451	1451	1	105.913	0.000539555
1452	1452	1	1100.45	0.033283
1453	1453	1	209.867	0.0021174
1454	1454	1	214.116	0.00157972
1455	1455	1	626.296	0.0181915
1456	1456	1	105.913	0.000539555
1457	1457	1	199.314	0.00186675
1458	1458	1	105.913	0.000539555
1459	1459	1	562.134	0.0185505
1460	1460	1	801.596	0.0233255
1461	1461	1	105.913	0.000539555
1462	1462	1	371.743	0.00585739
1463	1463	1	362.897	0.00799271
1464	1464	1	773.678	0.0239086
1465	1465	1	168.431	0.00157605
1466	1466	1	105.913	0.000539555
1467	1467	1	772.406	0.0292581
1468	1468	1	159.27	0.00106361
1469	1469	1	450.74	0.0098275
1470	1470	1	105.913	0.000539555
1471	1471	1	352.554	0.00635798
1472	1472	1	378.855	0.0055677
1473	1473	1	409.214	0.00800004
1474	1474	1	493.031	0.0140791
1475	1475	0	198.545	0.0018494
1476	1476	1	199.314	0.0018668
1477	1477	1	210.525	0.00243575
1478	1478	0	105.913	0.000539555
1479	1479	1	774.166	0.0300435
1480	1480	1	505.2	0.0112425
1481	1481	1	214.118	0.00157948
1482	1482	1	534.856	0.00766944
1483	1483	1	105.913	0.000539555
1484	1484	0	105.913	0.000539555
1485	1485	0	214.108	0.00157939
1486	1486	1	105.913	0.000539555
1487	1487	0	105.913	0.000539555
1488	1488	0	159.28	0.00106383
1489	1489	0	105.913	0.000539555
1490	1490	0	105.913	0.000539555
1491	1491	1	159.28	0.00106383
1492	1492	1	399.523	0.00656506
1493	1493	0	199.314	0.0018668
1494	1494	1	224.575	0.00236408
1495	1495	1	3530.13	0.26602
1496	1496	1	970.319	0.0484928
1497	1497	1	224.575	0.00236408
1498	1498	1	2810.47	0.154837
1499	1499	1	285.406	0.00362385
1500	1500	1	350.707	0.0064471
1501	1501	1	246.111	0.00265974
1502	1502	1	105.913	0.000539555
1503	1503	1	159.27	0.00106361
1504	1504	1	158.857	0.00107608
1505	1505	1	214.116	0.00157972
1506	1506	1	158.857	0.00107608
1507	1507	0	105.913	0.000539555
1508	1508	1	3896.08	0.147855
1509	1509	1	105.913	0.000539555
1510	1510	1	105.913	0.000539555
1511	1511	0	105.913	0.000539555
1512	1512	1	105.913	0.000539555
1513	1513	1	105.913	0.000539555
1514	1514	1	158.857	0.00107608
1515	1515	1	853.015	0.0204301
1516	1516	1	1140.45	0.0485173
1517	1517	1	158.857	0.00107608
1518	1518	1	572.406	0.0134895
1519	1519	1	105.913	0.000539555
1520	1520	1	105.913	0.000539555
1521	1521	0	105.913	0.000539555
1522	1522	0	105.913	0.000539555
1523	1523	0	105.913	0.000539555
1524	1524	0	105.913	0.000539555
1525	1525	0	159.28	0.00106383
1526	1526	0	212.978	0.00162656
1527	1527	1	158.857	0.00107608
1528	1528	1	105.913	0.000539555
1529	1529	1	158.857	0.00107608
1530	1530	1	159.27	0.00106361
1531	1531	1	105.913	0.000539555
1532	1532	1	105.913	0.000539555
1533	1533	1	159.27	0.00106361
1534	1534	1	159.27	0.00106361
1535	1535	1	105.913	0.000539555
1536	1536	1	1076.77	0.0429086
1537	1537	1	398.402	0.00940963
1538	1538	1	105.913	0.000539555
1539	1539	1	209.867	0.0021174
1540	1540	1	105.913	0.000539555
1541	1541	1	362.269	0.00765753
1542	1542	0	158.857	0.00107608
1543	1543	1	105.913	0.000539555
1544	1544	1	105.913	0.000539555
1545	1545	1	105.913	0.000539555
1546	1546	1	105.913	0.000539555
1547	1547	1	579.873	0.0150659
1548	1548	1	2612.29	0.091028
1549	1549	1	536.988	0.0114908
1550	1550	1	105.913	0.000539555
1551	1551	1	1244.89	0.0413315
1552	1552	1	105.913	0.000539555
1553	1553	1	975.706	0.0229544
1554	1554	1	196.223	0.00172681
1555	1555	1	471.896	0.00897883
1556	1556	1	343.554	0.00515008
1557	1557	1	331.395	0.00569623
1558	1558	0	105.913	0.000539555
1559	1559	1	158.857	0.00107608
1560	1560	1	14767.5	1.25954
1561	1561	1	105.913	0.000539555
1562	1562	0	335.214	0.00512457
1563	1563	1	105.913	0.000539555
1564	1564	1	159.28	0.00106383
1565	1565	1	1274.86	0.0449338
1566	1566	1	660.486	0.0189046
1567	1567	1	279.366	0.00367276
1568	1568	1	485.831	0.0152615
1569	1569	1	105.913	0.000539555
1570	1570	0	105.913	0.000539555
1571	1571	0	326.264	0.00270313
1572	1572	0	159.28	0.00106383
1573	1573	0	105.913	0.000539555
1574	1574	0	105.913	0.000539555
1575	1575	0	214.118	0.00157948
1576	1576	0	1055.7	0.0100789
1577	1577	1	209.867	0.0021174
1578	1578	1	391.499	0.0087561
1579	1579	1	6137.47	0.588254
1580	1580	1	606.324	0.0144223
1581	1581	1	196.223	0.00172681
1582	1582	1	437.315	0.010651
1583	1583	1	198.545	0.0018494
1584	1584	1	453.178	0.00959792
1585	1585	1	198.545	0.0018494
1586	1586	1	158.857	0.00107608
1587	1587	1	8552.06	0.8773
1588	1588	1	105.913	0.000539555
1589	1589	1	404.36	0.00614388
1590	1590	1	105.913	0.000539555
1591	1591	1	274.05	0.00462836
1592	1592	1	568.884	0.0107719
1593	1593	1	158.857	0.00107608
1594	1594	1	224.575	0.00236408
1595	1595	1	354.454	0.00728363
1596	1596	1	159.27	0.00106361
1597	1597	1	105.913	0.000539555
1598	1598	1	105.913	0.000539555
1599	1599	1	312.426	0.00410329
1600	1600	1	359.425	0.00508637
1601	1601	1	105.913	0.000539555
1602	1602	1	209.867	0.0021174
1603	1603	1	214.118	0.00157948
1604	1604	1	256.756	0.0029992
1605	1605	1	214.116	0.00157972
1606	1606	1	358.176	0.00632467
1607	1607	1	239.612	0.00253976
1608	1608	0	105.913	0.000539555
1609	1609	1	105.913	0.000539555
1610	1610	1	105.913	0.000539555
1611	1611	1	1108.52	0.0407807
1612	1612	1	916.867	0.0209285
1613	1613	1	105.913	0.000539555
1614	1614	0	105.913	0.000539555
1615	1615	1	105.913	0.000539555
1616	1616	1	214.116	0.00157972
1617	1617	1	105.913	0.000539555
1618	1618	1	105.913	0.000539555
1619	1619	1	548.334	0.012556
1620	1620	1	556.129	0.0108782
1621	1621	1	105.913	0.000539555
1622	1622	1	158.857	0.00107608
1623	1623	1	105.913	0.000539555
1624	1624	1	105.913	0.000539555
1625	1625	1	105.913	0.000539555
1626	1626	1	459.924	0.00896579
1627	1627	1	1374.01	0.0490269
1628	1628	0	105.913	0.000539555
1629	1629	1	105.913	0.000539555
1630	1630	0	105.913	0.000539555
1631	1631	0	159.27	0.00106361
1632	1632	0	159.28	0.00106383
1633	1633	1	711.572	0.0163348
1634	1634	1	1003.85	0.0348869
1635	1635	1	690.89	0.0212033
1636	1636	1	808.751	0.0209985
1637	1637	1	105.913	0.000539555
1638	1638	1	736.286	0.0205043
1639	1639	0	105.913	0.000539555
1640	1640	1	381.274	0.00349988
1641	1641	1	159.27	0.00106361
1642	1642	1	570.474	0.0144226
1643	1643	1	105.913	0.000539555
1644	1644	1	159.27	0.00106361
1645	1645	0	105.913	0.000539555
1646	1646	1	1753.45	0.0582233
1647	1647	1	300.376	0.00420968
1648	1648	1	411.601	0.00511979
1649	1649	1	452.781	0.0096727
1650	1650	1	767.815	0.0272751
1651	1651	1	2636.48	0.159137
1652	1652	1	376.389	0.00661497
1653	1653	1	1117.84	0.0256232
1654	1654	1	105.913	0.000539555
1655	1655	1	1723.09	0.052794
1656	1656	1	105.913	0.000539555
1657	1657	1	214.116	0.00157972
1658	1658	1	105.913	0.000539555
1659	1659	1	105.913	0.000539555
1660	1660	1	488.352	0.00953128
1661	1661	1	290.468	0.0042085
1662	1662	1	105.913	0.000539555
1663	1663	1	105.913	0.000539555
1664	1664	1	105.913	0.000539555
1665	1665	0	659.964	0.0215535
1666	1666	1	105.913	0.000539555
1667	1667	0	257.504	0.00296106
1668	1668	1	731.453	0.0308961
1669	1669	1	7091.96	0.150788
1670	1670	1	158.857	0.00107608
1671	1671	1	159.28	0.00106383
1672	1672	1	256.756	0.0029992
1673	1673	1	105.913	0.000539555
1674	1674	1	105.913	0.000539555
1675	1675	0	105.913	0.000539555
1676	1676	0	437.765	0.00373029
1677	1677	1	12368.8	0.685288
1678	1678	1	105.913	0.000539555
1679	1679	0	755.881	0.019209
1680	1680	1	4094.43	0.30726
1681	1681	0	105.913	0.000539555
1682	1682	1	426.051	0.00964167
1683	1683	1	105.913	0.000539555
1684	1684	1	212.978	0.00162656
1685	1685	1	189.068	0.00164753
1686	1686	1	105.913	0.000539555
1687	1687	2	477.279	0.0116428
1688	1688	1	486.605	0.00990343
1689	1689	1	105.913	0.000539555
1690	1690	1	316.87	0.00369563
1691	1691	1	1064.42	0.0346202
1692	1692	0	493.718	0.00424903
1693	1693	0	105.913	0.000539555
1694	1694	0	158.857	0.00107608
1695	1695	0	305.221	0.00432534
1696	1696	1	112.287	0.000788027
1697	1697	0	205.446	0.00178087
1698	1698	0	285.404	0.00362365
1699	1699	0	159.28	0.00106383
1700	1700	0	229.528	0.00289662
1701	1701	0	105.913	0.000539555
1702	1702	0	105.913	0.000539555
1703	1703	0	105.913	0.000539555
1704	1704	1	27810.8	5.01153
1705	1705	1	112.287	0.000788027
1706	1706	0	168.431	0.00157605
1707	1707	1	105.913	0.000539555
1708	1708	0	112.287	0.000788027
1709	1709	2	251.784	0.00268869
1710	1710	1	112.287	0.000788027
1711	1711	0	159.27	0.00106361
1712	1712	1	280.718	0.00472816
1713	1713	1	428.615	0.0104123
1714	1714	1	189.068	0.00164753
1715	1715	1	158.857	0.00107608
1716	1716	0	159.27	0.00106361
1717	1717	0	105.913	0.000539555
1718	1718	0	105.913	0.000539555
1719	1719	0	161.69	0.00113452
1720	1720	1	112.287	0.000788027
1721	1721	2	2389.23	0.159726
1722	1722	2	443.221	0.0107633
1723	1723	1	247.536	0.00358349
1724	1724	1	112.287	0.000788027
1725	1725	1	152.521	0.00109951
1726	1726	1	850.854	0.0261754
1727	1727	1	152.521	0.00109951
1728	1728	2	1145.1	0.0623824
1729	1729	0	576.175	0.0151555
1730	1730	0	105.913	0.000539555
1731	1731	0	105.913	0.000539555
1732	1732	1	112.287	0.000788027
1733	1733	0	105.264	0.000504637
1734	1734	1	230.607	0.00243565
1735	1735	1	1094.33	0.035363
1736	1736	1	803.908	0.0355707
1737	1737	1	112.287	0.000788027
1738	1738	1	112.287	0.000788027
1739	1739	1	112.287	0.000788027
1740	1740	1	280.718	0.00472816
1741	1741	1	112.287	0.000788027
1742	1742	1	112.287	0.000788027
1743	1743	1	112.287	0.000788027
1744	1744	1	1292.13	0.059994
1745	1745	1	105.264	0.000504637
1746	1746	1	623.077	0.0235188
1747	1747	1	112.287	0.000788027
1748	1748	2	1434.89	0.0482385
1749	1749	1	212.986	0.00162688
1750	1750	1	152.509	0.00109931
1751	1751	0	168.431	0.00157605
1752	1752	0	105.913	0.000539555
1753	1753	0	607.277	0.00567088
1754	1754	0	326.275	0.00270322
1755	1755	0	105.913	0.000539555
1756	1756	0	105.913	0.000539555
1757	1757	0	326.275	0.00270322
1758	1758	0	326.275	0.00270322
1759	1759	0	214.108	0.00157939
1760	1760	0	112.287	0.000788027
1761	1761	0	960.503	0.0124619
1762	1762	1	280.718	0.00315211
1763	1763	1	159.27	0.00106361
1764	1764	2	112.287	0.000788027
1765	1765	1	159.27	0.00106361
1766	1766	1	105.913	0.000539555
1767	1767	2	441.87	0.00652239
1768	1768	1	224.575	0.00236408
1769	1769	1	159.27	0.00106361
1770	1770	1	951.148	0.0226146
1771	1771	0	105.913	0.000539555
1772	1772	0	105.264	0.000504637
1773	1773	1	105.913	0.000539555
1774	1774	1	625.594	0.0141752
1775	1775	1	158.857	0.00107608
1776	1776	1	575.143	0.0169402
1777	1777	1	105.264	0.000504637
1778	1778	1	105.913	0.000539555
1779	1779	0	268.744	0.00219555
1780	1780	0	105.913	0.000539555
1781	1781	1	105.913	0.000539555
1782	1782	1	203.13	0.00236408
1783	1783	0	1285.11	0.0875633
1784	1784	1	196.223	0.00172681
1785	1785	1	403.725	0.00610255
1786	1786	1	105.913	0.000539555
1787	1787	0	105.913	0.000539555
1788	1788	1	625.976	0.0160173
1789	1789	0	224.575	0.00236408
1790	1790	0	105.913	0.000539555
1791	1791	1	412.533	0.0105299
1792	1792	1	159.27	0.00106361
1793	1793	0	105.913	0.000539555
1794	1794	2	5371.42	0.397327
1795	1795	1	105.913	0.000539555
1796	1796	1	250.035	0.00241834
1797	1797	1	105.913	0.000539555
1798	1798	1	105.913	0.000539555
1799	1799	0	168.431	0.00157605
1800	1800	1	327.351	0.00464063
1801	1801	1	158.857	0.00107608
1802	1802	1	105.913	0.000539555
1803	1803	1	328.851	0.00400004
1804	1804	0	105.913	0.000539555
1805	1805	1	840.132	0.020458
1806	1806	1	3973.49	0.241155
1808	1808	0	105.913	0.000539555
1809	1809	1	105.264	0.000504637
1810	1810	1	112.287	0.000788027
1811	1811	0	105.913	0.000539555
1812	1812	0	105.913	0.000539555
1813	1813	0	594.897	0.00656607
1814	1814	1	158.857	0.00107608
1815	1815	0	657.186	0.0206893
1816	1816	1	292.765	0.00305287
1817	1817	1	396.915	0.00659238
1818	1818	1	112.287	0.000788027
1819	1819	0	1451.73	0.0442836
1820	1820	1	3959.09	0.245076
1821	1821	0	272.594	0.0024168
1822	1822	1	152.521	0.00109951
1823	1823	1	105.264	0.000504637
1824	1824	1	464.199	0.0098833
1825	1825	0	105.913	0.000539555
1826	1826	1	402.186	0.00999183
1827	1827	1	105.913	0.000539555
1828	1828	1	105.913	0.000539555
1829	1829	1	105.913	0.000539555
1830	1830	1	105.913	0.000539555
1831	1831	1	198.299	0.00182567
1832	1832	1	105.913	0.000539555
1833	1833	1	1799.91	0.0791176
1834	1834	0	105.913	0.000539555
1835	1835	1	159.27	0.00106361
1836	1836	1	1948.71	0.0592294
1837	1837	0	105.913	0.000539555
1838	1838	1	168.431	0.00157605
1839	1839	1	716.391	0.0194671
1840	1840	0	105.913	0.000539555
1841	1841	1	746.308	0.0178266
1842	1842	1	485.079	0.0101204
1843	1843	1	105.264	0.000504637
1844	1844	1	112.287	0.000788027
1845	1845	1	112.287	0.000788027
1846	1846	1	239.612	0.00253976
1847	1847	0	105.913	0.000539555
1848	1848	2	105.913	0.000539555
1849	1849	2	112.287	0.000788027
1850	1850	2	2110.36	0.121208
1851	1851	1	105.264	0.000504637
1852	1852	1	105.264	0.000504637
1853	1853	1	112.287	0.000788027
1854	1854	1	112.287	0.000788027
1855	1855	1	1332.86	0.0265788
1856	1856	0	325.196	0.00604112
1857	1857	2	112.287	0.000788027
1858	1858	3	562.909	0.0148782
1859	1859	1	105.913	0.000539555
1860	1860	0	105.913	0.000539555
1861	1861	0	214.108	0.00157939
1862	1862	1	112.287	0.000788027
1863	1863	1	112.287	0.000788027
1864	1864	2	112.287	0.000788027
1865	1865	2	112.287	0.000788027
1866	1866	1	393.005	0.00472816
1867	1867	0	343.291	0.00515381
1868	1868	1	112.287	0.000788027
1869	1869	1	112.287	0.000788027
1870	1870	1	112.287	0.000788027
1871	1871	1	105.913	0.000539555
1872	1872	1	112.287	0.000788027
1873	1873	1	112.287	0.000788027
1874	1874	1	105.913	0.000539555
1875	1875	1	246.091	0.0026598
1876	1876	1	112.287	0.000788027
1877	1877	2	112.287	0.000788027
1878	1878	1	112.287	0.000788027
1879	1879	1	4157.6	0.169685
1880	1880	1	152.521	0.00109951
1881	1881	1	168.431	0.00157605
1882	1882	1	105.264	0.000504637
1883	1883	1	112.287	0.000788027
1884	1884	1	1012.98	0.035877
1885	1885	1	112.287	0.000788027
1886	1886	1	168.431	0.00157605
1887	1887	1	112.287	0.000788027
1888	1888	1	244.911	0.0028843
1889	1889	1	112.287	0.000788027
1890	1890	1	168.431	0.00157605
1891	1891	2	697.235	0.0247056
1892	1892	1	5588.37	0.245009
1893	1893	1	112.287	0.000788027
1894	1894	1	112.287	0.000788027
1895	1895	1	112.287	0.000788027
1896	1896	1	105.264	0.000504637
1897	1897	1	112.287	0.000788027
1898	1898	1	302.895	0.00375063
1899	1899	1	112.287	0.000788027
1900	1900	1	112.287	0.000788027
1901	1901	1	112.287	0.000788027
1902	1902	1	168.431	0.00157605
1903	1903	0	324.979	0.00211945
1904	1904	2	1087.91	0.0573866
1905	1905	0	708.797	0.0191901
1906	1906	1	112.287	0.000788027
1907	1907	0	105.264	0.000504637
1908	1908	3	1839.76	0.0984333
1909	1909	1	336.862	0.00394013
1910	1910	1	105.913	0.000539555
1911	1911	0	336.862	0.00709224
1912	1912	1	2037.03	0.0840073
1913	1913	1	112.287	0.000788027
1914	1914	1	152.521	0.00109951
1915	1915	1	905.774	0.0515815
1916	1916	1	1120.37	0.0449057
1917	1917	1	112.287	0.000788027
1918	1918	1	112.287	0.000788027
1919	1919	1	112.287	0.000788027
1920	1920	1	105.913	0.000539555
1921	1921	1	105.264	0.000504637
1922	1922	1	159.27	0.00106361
1923	1923	1	105.264	0.000504637
1924	1924	1	105.913	0.000539555
1925	1925	0	105.913	0.000539555
1926	1926	0	105.913	0.000539555
1927	1927	0	105.913	0.000539555
1928	1928	1	105.264	0.000504637
1929	1929	0	159.28	0.00106383
1930	1930	1	105.913	0.000539555
1931	1931	0	756.068	0.0151504
1932	1932	0	498.638	0.0120949
1933	1933	1	112.287	0.000788027
1934	1934	1	260.076	0.00312702
1935	1935	1	105.913	0.000539555
1936	1936	1	112.287	0.000788027
1937	1937	0	105.913	0.000539555
1938	1938	1	112.287	0.000788027
1939	1939	2	2266.64	0.0808434
1940	1940	1	112.287	0.000788027
1941	1941	1	212.978	0.00162656
1942	1942	1	105.913	0.000539555
1943	1943	1	105.264	0.000504637
1944	1944	1	336.862	0.00394013
1945	1945	1	168.431	0.00157605
1946	1946	1	585.577	0.0150805
1947	1947	1	112.287	0.000788027
1948	1948	1	105.264	0.000504637
1949	1949	1	195.851	0.0020932
1950	1950	1	112.287	0.000788027
1951	1951	1	112.287	0.000788027
1952	1952	1	829.886	0.0142417
1953	1953	1	2342.52	0.223561
1954	1954	0	105.913	0.000539555
1955	1955	0	158.855	0.00107603
1956	1956	1	152.521	0.00109951
1957	1957	1	105.913	0.000539555
1958	1958	1	212.978	0.00162656
1959	1959	1	112.287	0.000788027
1960	1960	1	582.504	0.00931472
1961	1961	0	112.287	0.000788027
1962	1962	1	415.899	0.00857341
1963	1963	1	524.75	0.0115327
1964	1964	1	362.211	0.00615252
1965	1965	1	205.456	0.0017811
1966	1966	0	112.287	0.000788027
1967	1967	0	105.913	0.000539555
1968	1968	1	105.264	0.000504637
1969	1969	1	152.521	0.00109951
1970	1970	1	507.248	0.00831132
1971	1971	0	199.314	0.0018668
1972	1972	1	649.498	0.0222829
1973	1973	1	105.264	0.000504637
1974	1974	1	159.275	0.00106379
1975	1975	1	105.913	0.000539555
1976	1976	2	112.287	0.000788027
1977	1977	0	105.913	0.000539555
1978	1978	0	105.913	0.000539555
1979	1979	0	105.913	0.000539555
1980	1980	0	105.913	0.000539555
1981	1981	0	105.913	0.000539555
1982	1982	0	321.656	0.00224441
1983	1983	0	105.913	0.000539555
1984	1984	0	105.913	0.000539555
1985	1985	1	105.264	0.000504637
1986	1986	0	336.862	0.00630422
1987	1987	0	1334.04	0.0502345
1988	1988	0	270.008	0.00212588
1989	1989	1	105.913	0.000539555
1990	1990	0	158.857	0.00107608
1991	1991	1	105.913	0.000539555
1992	1992	2	112.287	0.000788027
1993	1993	0	212.978	0.00162656
1994	1994	1	230.272	0.00238007
1995	1995	1	112.287	0.000788027
1996	1996	1	157.212	0.00122026
1997	1997	0	105.913	0.000539555
1998	1998	1	315.417	0.00394013
1999	1999	1	224.575	0.00236408
2000	2000	0	483.848	0.0102444
[truncated: 26,929 more rows]
