# Supplementary material for: Quantitative research on the efficiency of ancient information transmission system: A case study of Wenzhou in the Ming Dynasty
Source: PLoS One. 2021 Apr 23;16(4):e0250622. doi: 10.1371/journal.pone.0250622 (PMC8064551; doi:10.1371/journal.pone.0250622)
Supplement: S5 File — (ZIP) [file pone.0250622.s005.zip › S5 ViewShed area of Beacon Towers/ViewShed of Rui'an's Beacon Towers.xls]

## Sheet: Rui'an
OBJECTID	Id	gridcode	Shape_Length	Shape_Area（km²）
1	1	1	299.729	0.0042689
2	2	1	105.913	0.000539551
3	3	1	904.09	0.0266516
4	4	1	159.277	0.00106376
5	5	1	551.177	0.0164556
6	6	1	298.841	0.00343407
7	7	1	105.913	0.000539551
8	8	1	904.828	0.0329184
9	9	1	239.613	0.00253975
10	10	1	603.289	0.0134946
11	11	1	158.858	0.00107605
12	12	1	105.913	0.000539551
13	13	1	1171	0.0413998
14	14	1	1889.9	0.0855945
15	15	1	1626.11	0.0920906
16	16	1	105.913	0.000539551
17	17	1	209.86	0.00211726
18	18	0	105.913	0.000539547
19	19	0	105.913	0.000539547
20	20	1	1806.44	0.110965
21	21	1	159.277	0.00106376
22	22	1	1146	0.0627655
23	23	1	2112.74	0.0848989
24	24	1	799.516	0.0250364
25	25	1	314.09	0.00562294
26	26	0	105.264	0.000504637
27	27	1	112.287	0.000788027
28	28	0	105.264	0.000504637
29	29	0	105.913	0.000539547
30	30	1	1477.44	0.0713936
31	31	0	105.913	0.000539547
32	32	1	293.999	0.00457441
33	33	1	1587.57	0.112778
34	34	1	571.159	0.013915
35	35	1	199.631	0.00175603
36	36	1	280.718	0.00472816
37	37	1	523.508	0.0155125
38	38	1	105.913	0.000539547
39	39	1	112.287	0.000788027
40	40	0	105.913	0.000539547
41	41	1	112.287	0.000788027
42	42	1	112.287	0.000788027
43	43	1	112.287	0.000788027
44	44	1	1423.32	0.0767897
45	45	1	112.287	0.000788027
46	46	0	244.911	0.0028843
47	47	1	112.287	0.000788027
48	48	1	112.287	0.000788027
49	49	1	112.287	0.000788027
50	50	1	1172.15	0.0590397
51	51	1	112.287	0.000788027
52	52	0	105.913	0.000539547
53	53	1	105.264	0.000504637
54	54	0	105.913	0.000539547
55	55	1	112.287	0.000788027
56	56	0	105.264	0.000504637
57	57	0	105.913	0.000539547
58	58	0	105.913	0.000539547
59	59	0	105.264	0.000504637
60	60	0	506.781	0.00774698
61	61	1	112.287	0.000788027
62	62	0	332.162	0.00497253
63	63	1	112.287	0.000788027
64	64	0	454.703	0.00694493
65	65	1	7100.67	0.566579
66	66	1	311.881	0.00437694
67	67	1	446.385	0.0119456
68	68	1	636.064	0.0151353
69	69	1	941.163	0.0409382
70	70	1	105.913	0.000539547
71	71	1	112.287	0.000788027
72	72	1	393.005	0.00472816
73	73	1	786.011	0.0102444
74	74	1	249.796	0.00280127
75	75	1	105.913	0.000539555
76	76	1	336.862	0.00630422
77	77	0	198.299	0.00182565
78	78	0	168.431	0.00157605
79	79	0	112.287	0.000788027
80	80	1	2158.45	0.125998
81	81	1	105.913	0.000539555
82	82	1	1114.57	0.0565518
83	83	1	276.716	0.00412572
84	84	1	1167.18	0.0534984
85	85	1	439.027	0.00755545
86	86	1	1431.17	0.0457832
87	87	1	452.708	0.0112308
88	88	1	841.908	0.0383303
89	89	1	440.398	0.00530695
90	90	1	342.135	0.00420695
91	91	1	105.913	0.000539555
92	92	1	4195.58	0.327552
93	93	1	908.186	0.0321046
94	94	1	468.296	0.00938931
95	95	1	1767.33	0.0791125
96	96	1	158.863	0.00107614
97	97	1	105.913	0.000539555
98	98	1	783.936	0.0297318
99	99	1	4815.56	0.408843
100	100	1	209.859	0.00211723
101	101	1	505.293	0.0110324
102	102	1	475.489	0.0115853
103	103	1	1893.03	0.0807983
104	104	1	563.512	0.0107799
105	105	1	105.913	0.000539555
106	106	1	519.911	0.0117455
107	107	0	105.913	0.000539555
108	108	0	105.913	0.000539555
109	109	1	5026.01	0.458736
110	110	1	3466.28	0.229832
111	111	1	3282.01	0.22502
112	112	1	1180.82	0.0604867
113	113	1	105.913	0.000539555
114	114	1	1522.95	0.083558
115	115	1	105.913	0.000539555
116	116	0	105.913	0.000539555
117	117	0	105.913	0.000539555
118	118	0	270.008	0.00212588
119	119	0	105.913	0.000539555
120	120	0	105.913	0.000539555
121	121	0	212.978	0.00162656
122	122	0	105.913	0.000539555
123	123	1	343.448	0.00339702
124	124	1	3423.52	0.248811
125	125	0	279.37	0.00367292
126	126	0	244.84	0.00243316
127	127	0	105.913	0.000539555
128	128	0	387.083	0.00482948
129	129	0	105.913	0.000539555
130	130	0	105.913	0.000539555
131	131	1	415.769	0.00839286
132	132	1	354.754	0.00711006
133	133	1	440.944	0.0101667
134	134	1	268.744	0.00219555
135	135	1	212.978	0.00162656
136	136	1	2406.32	0.181262
138	138	1	491.338	0.0126483
139	139	1	158.855	0.00107603
140	140	0	621.507	0.00704887
141	141	0	105.913	0.000539555
142	142	1	2809.24	0.271072
143	143	0	368.052	0.00663826
144	144	1	1430.82	0.0515614
145	145	0	105.913	0.000539555
146	146	1	105.913	0.000539555
147	147	0	105.913	0.000539555
148	148	1	105.913	0.000539555
149	149	1	214.108	0.00157939
150	150	0	105.913	0.000539555
151	151	0	159.28	0.00106383
152	152	0	105.913	0.000539555
153	153	1	214.108	0.00157939
154	154	1	214.108	0.00157939
155	155	1	224.575	0.00236408
156	156	1	105.264	0.000504637
157	157	1	519.644	0.0135221
158	158	1	112.287	0.000788027
159	159	1	112.287	0.000788027
160	160	1	112.287	0.000788027
161	161	1	112.287	0.000788027
162	162	1	280.718	0.00315211
163	163	2	1327.28	0.0445063
164	164	1	105.913	0.000539555
165	165	2	1213.96	0.0679335
166	166	1	11851.2	1.12544
167	167	1	2815.56	0.221256
168	168	1	268.744	0.00219555
169	169	1	1305.52	0.0690708
170	170	1	702.294	0.017613
171	171	0	105.913	0.000539555
172	172	0	381.19	0.00311886
173	173	0	159.28	0.00106383
174	174	0	105.913	0.000539555
175	175	1	105.913	0.000539555
176	176	1	519.884	0.0136486
177	177	0	105.913	0.000539555
178	178	1	1430.98	0.0430874
179	179	0	196.214	0.0017267
180	180	1	4996.32	0.445905
181	181	1	393.005	0.00472816
182	182	1	384.165	0.00721471
183	183	1	3365.18	0.178355
184	184	0	158.855	0.00107603
185	185	2	1194.86	0.0389989
186	186	1	105.913	0.000539555
187	187	1	978.002	0.031529
188	188	0	214.108	0.00157939
189	189	0	105.913	0.000539555
190	190	0	437.765	0.00373029
191	191	0	105.913	0.000539555
192	192	0	214.108	0.00157939
193	193	0	381.19	0.00311886
194	194	1	902.98	0.0414276
195	195	0	1004.89	0.0243634
196	196	0	268.744	0.00219555
197	197	0	294.756	0.00398418
198	198	0	476.897	0.00989186
199	199	0	105.913	0.000539555
200	200	1	105.913	0.000539555
201	201	1	5176.77	0.646215
202	202	0	703.862	0.0127689
203	203	1	105.913	0.000539555
204	204	0	268.744	0.00219555
205	205	1	3794.24	0.29671
206	206	1	404.532	0.00888159
207	207	1	3449.71	0.123878
208	208	0	105.913	0.000539555
209	209	0	105.913	0.000539555
210	210	0	105.913	0.000539555
211	211	0	661.82	0.00581986
212	212	0	105.913	0.000539555
213	213	1	159.28	0.00106383
214	214	1	4090.56	0.360076
215	215	1	4156.5	0.351461
216	216	0	105.913	0.000539555
217	217	1	1403.71	0.111614
218	218	1	105.913	0.000539555
219	219	0	105.913	0.000539555
220	220	0	612.085	0.0151912
221	221	0	105.913	0.000539555
222	222	1	882.706	0.0313503
223	223	0	105.913	0.000539555
224	224	1	105.913	0.000539555
225	225	0	519.509	0.0176848
226	226	0	268.744	0.00219555
227	227	0	105.913	0.000539555
228	228	0	362.093	0.00631028
229	229	1	229.535	0.00289694
230	230	0	268.744	0.00219555
231	231	1	105.913	0.000539555
232	232	0	105.913	0.000539555
233	233	0	105.913	0.000539555
234	234	0	105.913	0.000539555
235	235	0	270.008	0.00212588
236	236	0	105.913	0.000539555
237	237	0	325.245	0.00277434
238	238	0	1096.35	0.0301245
239	239	0	659.07	0.0062501
240	240	0	595.036	0.0182376
241	241	0	338.349	0.00499622
242	242	1	105.264	0.000504637
243	243	0	105.913	0.000539555
244	244	0	984.144	0.045898
245	245	1	5335.1	0.319082
246	246	1	158.855	0.00107603
247	247	1	112.287	0.000788027
248	248	0	304.699	0.00510736
249	249	0	381.19	0.00311886
250	250	0	105.913	0.000539555
251	251	0	105.264	0.000504637
252	252	0	105.913	0.000539555
253	253	0	105.913	0.000539555
254	254	1	105.913	0.000539555
255	255	1	306.804	0.00414911
256	256	1	112.287	0.000788027
257	257	0	825.825	0.0156819
258	258	1	105.913	0.000539555
259	259	0	105.264	0.000504637
260	260	1	112.287	0.000788027
261	261	1	112.287	0.000788027
262	262	0	411.343	0.00859599
263	263	2	1201.03	0.055461
264	264	0	906.88	0.0477854
265	265	0	105.913	0.000539555
266	266	1	159.28	0.00106383
267	267	0	105.913	0.000539555
268	268	0	105.913	0.000539555
269	269	0	1028.04	0.0516982
270	270	1	105.913	0.000539555
271	271	1	112.287	0.000788027
272	272	1	40703.5	4.2738
273	273	1	105.913	0.000539555
274	274	1	161.561	0.00091587
275	275	0	196.214	0.0017267
276	276	1	1477.98	0.0708562
277	277	1	161.561	0.00091587
278	278	1	168.431	0.00157605
279	279	1	168.431	0.00157605
280	280	1	393.005	0.00788027
281	281	0	105.913	0.000539555
282	282	0	214.108	0.00157939
283	283	0	105.913	0.000539555
284	284	0	159.28	0.00106383
285	285	0	159.28	0.00106383
286	286	0	105.913	0.000539555
287	287	1	105.264	0.000504637
288	288	0	105.264	0.000504637
289	289	1	393.005	0.00472816
290	290	0	105.913	0.000539555
291	291	1	404.997	0.00868925
292	292	1	112.287	0.000788027
293	293	1	168.431	0.00157605
294	294	1	112.287	0.000788027
295	295	1	926.948	0.0377377
296	296	1	1899.98	0.0756898
297	297	1	112.287	0.000788027
298	298	1	196.214	0.0017267
299	299	1	154.384	0.00100927
300	300	2	387.991	0.00675963
301	301	1	218.096	0.00178191
302	302	0	672.86	0.0128333
303	303	1	105.264	0.000504637
304	304	1	112.287	0.000788027
305	305	1	1278.06	0.0659823
306	306	2	259.33	0.00349456
307	307	2	112.287	0.000788027
308	308	2	397.929	0.00645216
309	309	2	112.287	0.000788027
310	310	1	727.888	0.017811
311	311	1	324.702	0.00585
312	312	1	31242.7	3.25451
313	313	1	973.24	0.0181016
314	314	1	924.269	0.0319406
315	315	1	1884.02	0.0859186
316	316	1	821.708	0.0208656
317	317	1	105.264	0.000504637
318	318	0	105.913	0.000539555
319	319	1	315.354	0.00322584
320	320	0	273.695	0.00286872
321	321	1	105.913	0.000539555
322	322	1	105.913	0.000539555
323	323	1	685.706	0.0112436
324	324	1	280.718	0.00472816
325	325	2	168.431	0.00157605
326	326	0	105.913	0.000539555
327	327	2	168.431	0.00157605
328	328	1	437.413	0.0087459
329	329	1	895.615	0.0400241
330	330	1	453.165	0.0112543
331	331	1	105.913	0.000539555
332	332	1	515.82	0.00790738
333	333	2	4767.34	0.223781
334	334	1	112.287	0.000788027
335	335	1	168.431	0.00157605
336	336	1	2000.59	0.10991
337	337	1	112.287	0.000788027
338	338	1	168.431	0.00157605
339	339	1	112.287	0.000788027
340	340	0	198.533	0.00184919
341	341	1	3892.34	0.247898
342	342	1	112.287	0.000788027
343	343	1	105.913	0.000539555
344	344	0	105.913	0.000539555
345	345	1	1403.25	0.0689841
346	346	1	168.431	0.00157605
347	347	1	1838.32	0.143434
348	348	2	112.287	0.000788027
349	349	1	565.88	0.0126706
350	350	2	105.913	0.000539555
351	351	2	1536.91	0.0708313
352	352	1	212.978	0.00162656
353	353	1	233.058	0.0022487
354	354	0	381.19	0.00311886
355	355	0	105.913	0.000539555
356	356	0	105.913	0.000539555
357	357	0	105.913	0.000539555
358	358	0	112.287	0.000788027
359	359	1	112.287	0.000788027
360	360	0	499.855	0.00468372
361	361	0	105.913	0.000539555
362	362	0	105.913	0.000539555
363	363	0	158.855	0.00107603
364	364	0	2643.69	0.141725
365	365	0	105.913	0.000539555
366	366	0	275.773	0.00305587
367	367	2	446.219	0.0120321
368	368	0	158.855	0.00107603
369	369	1	272.951	0.00438162
370	370	1	268.744	0.00219555
371	371	1	5064.62	0.295944
372	372	1	948.141	0.0409179
373	373	1	105.264	0.000504637
374	374	0	159.28	0.00106383
375	375	1	15340.2	0.993161
376	376	1	168.431	0.00157605
377	377	1	289.08	0.00513028
378	378	1	765.241	0.0273331
379	379	2	1303.29	0.0437899
380	380	0	773.477	0.00668579
381	381	0	437.765	0.00373029
382	382	0	105.913	0.000539555
383	383	0	214.108	0.00157939
384	384	0	105.913	0.000539555
385	385	0	105.913	0.000539555
386	386	0	105.913	0.000539555
387	387	1	506.727	0.00795095
388	388	0	112.287	0.000788027
389	389	1	112.287	0.000788027
390	390	0	898.298	0.0118204
391	391	1	112.287	0.000788027
392	392	0	439.152	0.0030765
393	393	0	105.913	0.000539555
394	394	0	105.913	0.000539555
395	395	0	105.913	0.000539555
396	396	2	1335.36	0.0537405
397	397	0	425.898	0.0102955
398	398	0	105.913	0.000539555
399	399	0	214.108	0.00157939
400	400	1	292.505	0.00440372
401	401	1	112.287	0.000788027
402	402	1	280.718	0.00315211
403	403	1	152.521	0.00109951
404	404	1	152.521	0.00109951
405	405	1	1292.34	0.0692245
406	406	0	253.151	0.00237623
407	407	1	295.683	0.00457412
408	408	1	8500.89	0.667061
409	409	1	1665.76	0.0815253
410	410	1	9306.72	0.673362
411	411	2	1664.46	0.104419
412	412	1	159.28	0.00106383
413	413	0	105.913	0.000539555
414	414	0	105.913	0.000539555
415	415	0	610.839	0.00743874
416	416	0	105.913	0.000539555
417	417	1	292.283	0.00242754
418	418	1	8191.37	0.596629
419	419	2	883.595	0.0343685
420	420	0	530.597	0.0166385
421	421	0	112.287	0.000788027
422	422	1	930.314	0.0480753
423	423	0	105.913	0.000539555
424	424	0	105.913	0.000539555
425	425	0	159.28	0.00106383
426	426	0	209.859	0.00211723
427	427	0	105.913	0.000539555
428	428	0	105.913	0.000539555
429	429	0	105.913	0.000539555
430	430	0	270.008	0.00212588
431	431	0	159.28	0.00106383
432	432	0	437.765	0.00373029
433	433	0	105.913	0.000539555
434	434	0	230.068	0.00252111
435	435	0	382.276	0.00503014
436	436	1	1825.59	0.0717015
437	437	0	105.913	0.000539555
438	438	1	105.913	0.000539555
439	439	0	105.913	0.000539555
440	440	0	326.275	0.00270322
441	441	0	549.092	0.00463385
442	442	1	301.745	0.00471925
443	443	0	105.913	0.000539555
444	444	0	159.28	0.00106383
445	445	0	443.09	0.00932628
446	446	1	105.913	0.000539555
447	447	0	105.913	0.000539555
448	448	1	105.913	0.000539555
449	449	1	13914.3	1.39243
450	450	1	105.913	0.000539555
451	451	0	105.913	0.000539555
452	452	0	105.913	0.000539555
453	453	1	270.008	0.00212588
454	454	1	105.913	0.000539555
455	455	2	112.287	0.000788027
456	456	0	607.118	0.00569254
457	457	1	201.304	0.00185059
458	458	1	14662.4	1.20204
459	459	1	224.575	0.00236408
460	460	1	281.289	0.00300617
461	461	2	161.69	0.00113452
462	462	1	112.287	0.000788027
463	463	1	159.28	0.00106383
464	464	2	105.264	0.000504637
465	465	1	230.339	0.00268869
466	466	2	112.287	0.000788027
467	467	1	112.287	0.000788027
468	468	2	105.264	0.000504637
469	469	1	224.575	0.00236408
470	470	1	112.287	0.000788027
471	471	2	203.13	0.00236408
472	472	1	158.855	0.00107603
473	473	2	287.552	0.00424488
474	474	1	152.521	0.00109951
475	475	3	112.287	0.000788027
476	476	1	492.971	0.0107466
477	477	2	112.287	0.000788027
478	478	2	112.287	0.000788027
479	479	1	168.431	0.00157605
480	480	2	112.287	0.000788027
481	481	1	3728.86	0.193321
482	482	0	545.644	0.0050712
483	483	2	112.287	0.000788027
484	484	2	105.264	0.000504637
485	485	1	247.545	0.00358381
486	486	2	112.287	0.000788027
487	487	1	112.287	0.000788027
488	488	2	112.287	0.000788027
489	489	1	168.431	0.00157605
490	490	1	112.287	0.000788027
491	491	2	312.246	0.00394013
492	492	3	515.375	0.0149725
493	493	2	282.688	0.00317096
494	494	1	2130.73	0.101774
495	495	0	152.521	0.00109951
496	496	1	168.431	0.00157605
497	497	1	256.155	0.0034535
498	498	3	112.287	0.000788027
499	499	2	112.287	0.000788027
500	500	1	105.264	0.000504637
501	501	1	105.913	0.000539555
502	502	1	899.376	0.0442756
503	503	2	168.431	0.00157605
504	504	1	112.287	0.000788027
505	505	1	112.287	0.000788027
506	506	2	224.575	0.00236408
507	507	1	780.953	0.0160648
508	508	1	105.913	0.000539555
509	509	0	819.524	0.0100361
510	510	0	105.913	0.000539555
511	511	0	105.913	0.000539555
512	512	0	105.913	0.000539555
513	513	0	105.913	0.000539555
514	514	2	276.511	0.00173237
515	515	0	112.287	0.000788027
516	516	0	331.638	0.00277262
517	517	2	168.431	0.00157605
518	518	1	105.913	0.000539555
519	519	2	112.287	0.000788027
520	520	1	335.188	0.00491718
521	521	2	257.966	0.00328755
522	522	1	112.287	0.000788027
523	523	2	549.697	0.00956647
524	524	3	224.575	0.00236408
525	525	2	105.264	0.000504637
526	526	1	105.913	0.000539555
527	527	2	105.264	0.000504637
528	528	2	1078.35	0.027275
529	529	2	201.304	0.00185059
530	530	1	168.431	0.00157605
531	531	1	195.851	0.0020932
532	532	2	884.882	0.0183589
533	533	1	161.561	0.00091587
534	534	2	105.264	0.000504637
535	535	1	112.287	0.000788027
536	536	1	112.287	0.000788027
537	537	2	112.287	0.000788027
538	538	3	112.287	0.000788027
539	539	0	105.913	0.000539555
540	540	1	2876.3	0.261655
541	541	1	224.575	0.00236408
542	542	1	349.951	0.00409789
543	543	1	158.855	0.00107603
544	544	0	280.718	0.00472816
545	545	2	203.13	0.00236408
546	546	2	280.359	0.00360645
547	547	2	731.757	0.0219976
548	548	0	158.855	0.00107603
549	549	1	195.851	0.0020932
550	550	1	405.891	0.00937582
551	551	2	112.287	0.000788027
552	552	1	112.287	0.000788027
553	553	1	649.108	0.00945632
554	554	2	449.149	0.00551619
555	555	3	2018.93	0.104396
556	556	1	112.287	0.000788027
557	557	1	112.287	0.000788027
558	558	1	105.264	0.000504637
559	559	2	196.214	0.0017267
560	560	2	168.431	0.00157605
561	561	1	112.287	0.000788027
562	562	3	280.718	0.00394013
563	563	2	112.287	0.000788027
564	564	1	112.287	0.000788027
565	565	1	112.287	0.000788027
566	566	2	189.068	0.00164753
567	567	0	363.335	0.00712167
568	568	2	112.287	0.000788027
569	569	1	325.324	0.00418812
570	570	1	112.287	0.000788027
571	571	2	280.718	0.00315211
572	572	3	4003.78	0.146777
573	573	0	322.14	0.0039537
574	574	2	112.287	0.000788027
575	575	2	112.287	0.000788027
576	576	1	224.575	0.00236408
577	577	0	224.575	0.00236408
578	578	1	112.287	0.000788027
579	579	1	475.122	0.0107622
580	580	2	112.287	0.000788027
581	581	0	345.196	0.00567508
582	582	2	112.287	0.000788027
583	583	0	296.797	0.00444968
584	584	0	212.978	0.00162656
585	585	1	112.287	0.000788027
586	586	1	112.287	0.000788027
587	587	2	257.966	0.00328755
588	588	3	476.203	0.0124158
589	589	1	112.287	0.000788027
590	590	1	765.156	0.0229857
591	591	2	168.431	0.00157605
592	592	1	112.287	0.000788027
593	593	1	105.264	0.000504637
594	594	2	393.005	0.00472816
595	595	2	105.264	0.000504637
596	596	2	105.264	0.000504637
597	597	1	112.287	0.000788027
598	598	2	112.287	0.000788027
599	599	2	1978.72	0.0405316
600	600	3	639.059	0.0112305
601	601	0	158.855	0.00107603
602	602	1	590.191	0.0143946
603	603	3	2950.35	0.149932
604	604	2	112.287	0.000788027
605	605	1	161.561	0.00091587
606	606	1	224.575	0.00236408
607	607	1	449.149	0.00551619
608	608	0	105.913	0.000539555
609	609	0	325.245	0.00277434
610	610	0	105.913	0.000539555
611	611	0	112.287	0.000788027
612	612	1	112.287	0.000788027
613	613	0	112.287	0.000788027
614	614	2	280.718	0.00315211
615	615	0	1235.16	0.0165486
616	616	1	112.287	0.000788027
617	617	2	280.718	0.00315211
618	618	0	112.287	0.000788027
619	619	2	280.718	0.00315211
620	620	1	112.287	0.000788027
621	621	2	168.431	0.00157605
622	622	0	330.355	0.00211224
623	623	0	214.108	0.00157939
624	624	0	105.913	0.000539555
625	625	0	159.28	0.00106383
626	626	1	112.287	0.000788027
627	627	2	628.822	0.00946556
628	628	2	112.287	0.000788027
629	629	1	168.431	0.00157605
630	630	1	105.264	0.000504637
631	631	1	112.287	0.000788027
632	632	2	112.287	0.000788027
633	633	2	112.287	0.000788027
634	634	1	112.287	0.000788027
635	635	1	152.521	0.00109951
636	636	1	471.768	0.00751542
637	637	1	105.264	0.000504637
638	638	1	112.287	0.000788027
639	639	1	9242.11	0.66124
640	640	1	5321.13	0.49313
641	641	1	112.287	0.000788027
642	642	2	112.287	0.000788027
643	643	1	112.287	0.000788027
644	644	2	280.718	0.00315211
645	645	2	235.998	0.00310892
646	646	1	112.287	0.000788027
647	647	2	112.287	0.000788027
648	648	2	224.575	0.00236408
649	649	1	326.574	0.00471415
650	650	1	239.612	0.00253976
651	651	1	112.287	0.000788027
652	652	1	280.718	0.00315211
653	653	1	112.287	0.000788027
654	654	1	112.287	0.000788027
655	655	1	112.287	0.000788027
656	656	1	280.718	0.00315211
657	657	2	224.575	0.00236408
658	658	2	112.287	0.000788027
659	659	1	168.431	0.00157605
660	660	2	276.353	0.00377652
661	661	1	112.287	0.000788027
662	662	2	112.287	0.000788027
663	663	0	252.63	0.00358066
664	664	1	6272.78	0.190616
665	665	1	112.287	0.000788027
666	666	1	112.287	0.000788027
667	667	2	1196.29	0.0287261
668	668	1	105.264	0.000504637
669	669	0	105.264	0.000504637
670	670	0	187.341	0.00207194
671	671	2	672.067	0.0137811
672	672	2	661.292	0.0127114
673	673	2	112.287	0.000788027
674	674	1	112.287	0.000788027
675	675	1	112.287	0.000788027
676	676	1	509.699	0.00783668
677	677	2	112.287	0.000788027
678	678	0	449.149	0.00945632
679	679	1	105.264	0.000504637
680	680	3	105.913	0.000539555
681	681	0	4281.14	0.321047
682	682	0	105.913	0.000539555
683	683	0	3675.59	0.473727
684	684	1	168.431	0.00157605
685	685	2	152.521	0.00109951
686	686	1	112.287	0.000788027
687	687	2	105.264	0.000504637
688	688	1	105.264	0.000504637
689	689	2	218.096	0.00178191
690	690	1	615.003	0.0148988
691	691	2	168.431	0.00157605
692	692	2	112.287	0.000788027
693	693	1	609.326	0.0105163
694	694	2	112.287	0.000788027
695	695	1	112.287	0.000788027
696	696	1	105.264	0.000504637
697	697	1	224.575	0.00236408
698	698	2	112.287	0.000788027
699	699	1	112.287	0.000788027
700	700	1	646.564	0.0116897
701	701	2	224.575	0.00236408
702	702	1	224.575	0.00236408
703	703	1	112.287	0.000788027
704	704	2	224.575	0.00236408
705	705	1	112.287	0.000788027
706	706	0	526.589	0.00982744
707	707	2	152.521	0.00109951
708	708	2	105.264	0.000504637
709	709	1	112.287	0.000788027
710	710	0	224.575	0.00236408
711	711	1	112.287	0.000788027
712	712	2	105.264	0.000504637
713	713	2	112.287	0.000788027
714	714	1	112.287	0.000788027
715	715	1	168.431	0.00157605
716	716	1	112.287	0.000788027
717	717	1	168.431	0.00157605
718	718	1	468.432	0.00456234
719	719	1	112.287	0.000788027
720	720	2	112.287	0.000788027
721	721	2	105.264	0.000504637
722	722	2	105.264	0.000504637
723	723	2	112.287	0.000788027
724	724	2	901.339	0.0344801
725	725	2	1333.95	0.0426741
726	726	1	263.108	0.0033964
727	727	2	152.521	0.00109951
728	728	3	826.244	0.0170251
729	729	2	112.287	0.000788027
730	730	1	112.287	0.000788027
731	731	1	112.287	0.000788027
732	732	2	561.436	0.00709224
733	733	1	307.505	0.00449141
734	734	1	432.951	0.0113098
735	735	2	480.677	0.00788027
736	736	1	105.264	0.000504637
737	737	1	393.005	0.00788027
738	738	1	161.407	0.00129266
739	739	2	112.287	0.000788027
740	740	1	224.575	0.00236408
741	741	2	112.287	0.000788027
742	742	1	299.761	0.00417225
743	743	0	112.287	0.000788027
744	744	1	112.287	0.000788027
745	745	2	168.431	0.00157605
746	746	0	112.287	0.000788027
747	747	2	3178.52	0.092748
748	748	2	112.287	0.000788027
749	749	2	168.431	0.00157605
750	750	1	112.287	0.000788027
751	751	0	1677.44	0.0143311
752	752	0	336.862	0.00394013
753	753	0	158.855	0.00107603
754	754	1	698.988	0.0159901
755	755	1	224.575	0.00315211
756	756	1	187.341	0.00207194
757	757	2	962.126	0.0227506
758	758	1	161.561	0.00091587
759	759	2	280.718	0.00315211
760	760	1	112.287	0.000788027
761	761	2	112.287	0.000788027
762	762	1	105.264	0.000504637
763	763	1	161.69	0.00113452
764	764	2	112.287	0.000788027
765	765	1	112.287	0.000788027
766	766	2	105.913	0.000539555
767	767	1	315.35	0.00373371
768	768	0	2574.07	0.103028
769	769	2	224.575	0.00236408
770	770	2	112.287	0.000788027
771	771	1	280.718	0.00315211
772	772	2	105.264	0.000504637
773	773	0	765.223	0.0112527
774	774	2	112.287	0.000788027
775	775	1	1090.9	0.0350455
776	776	1	234.405	0.00324542
777	777	1	112.287	0.000788027
778	778	2	112.287	0.000788027
779	779	1	112.287	0.000788027
780	780	1	112.287	0.000788027
781	781	2	112.287	0.000788027
782	782	1	105.264	0.000504637
783	783	2	112.287	0.000788027
784	784	1	187.341	0.00207194
785	785	2	105.913	0.000539555
786	786	1	152.521	0.00109951
787	787	0	290.548	0.00384683
788	788	2	112.287	0.000788027
789	789	2	112.287	0.000788027
790	790	1	112.287	0.000788027
791	791	2	112.287	0.000788027
792	792	2	112.287	0.000788027
793	793	1	336.862	0.00394013
794	794	0	936.272	0.0489255
795	795	2	152.521	0.00109951
796	796	2	112.287	0.000788027
797	797	0	1710.63	0.117439
798	798	2	112.287	0.000788027
799	799	1	112.287	0.000788027
800	800	2	112.287	0.000788027
801	801	0	1845.87	0.0361214
802	802	2	112.287	0.000788027
803	803	1	483.848	0.00945632
804	804	2	105.913	0.000539555
805	805	1	280.718	0.00315211
806	806	2	168.431	0.00157605
807	807	2	387.743	0.00251645
808	808	1	112.287	0.000788027
809	809	1	224.26	0.00231483
810	810	2	105.264	0.000504637
811	811	2	268.902	0.00348263
812	812	1	105.264	0.000504637
813	813	1	203.13	0.00236408
814	814	1	112.287	0.000788027
815	815	1	112.287	0.000788027
816	816	1	112.287	0.000788027
817	817	2	105.264	0.000504637
818	818	0	1001.47	0.0163972
819	819	1	112.287	0.000788027
820	820	1	932.68	0.02048
821	821	2	112.287	0.000788027
822	822	0	105.913	0.000539555
823	823	1	152.521	0.00109951
824	824	1	112.287	0.000788027
825	825	1	112.287	0.000788027
826	826	1	267.462	0.00352109
827	827	2	224.575	0.00236408
828	828	1	653.226	0.0164575
829	829	1	231.449	0.00284562
830	830	1	112.287	0.000788027
831	831	0	410.004	0.00709224
832	832	1	112.287	0.000788027
833	833	1	280.718	0.00394013
834	834	2	112.287	0.000788027
835	835	1	112.287	0.000788027
836	836	2	112.287	0.000788027
837	837	1	523.418	0.0110142
838	838	1	112.287	0.000788027
839	839	1	224.575	0.00236408
840	840	2	105.264	0.000504637
841	841	2	112.287	0.000788027
842	842	1	208.664	0.00188753
843	843	1	105.913	0.000539555
844	844	2	336.862	0.00394013
845	845	0	105.913	0.000539555
846	846	0	842.907	0.0345063
847	847	2	112.287	0.000788027
848	848	1	168.431	0.00157605
849	849	2	112.287	0.000788027
850	850	1	168.431	0.00157605
851	851	1	112.287	0.000788027
852	852	2	105.264	0.000504637
853	853	2	112.287	0.000788027
854	854	2	105.264	0.000504637
855	855	1	380.246	0.00602814
856	856	1	1707.35	0.105863
857	857	1	112.287	0.000788027
858	858	1	328.971	0.00434329
859	859	2	168.431	0.00157605
860	860	1	168.431	0.00157605
861	861	1	1134.39	0.0320597
862	862	2	112.287	0.000788027
863	863	1	105.264	0.000504637
864	864	0	381.19	0.00311886
865	865	0	105.913	0.000539555
866	866	0	268.42	0.00237693
867	867	1	105.264	0.000504637
868	868	0	152.521	0.00109951
869	869	1	168.431	0.00157605
870	870	0	561.436	0.00709224
871	871	0	105.264	0.000504637
872	872	0	505.293	0.00630422
873	873	1	161.561	0.00091587
874	874	0	105.913	0.000539555
875	875	1	442.835	0.00290412
876	876	0	667.815	0.00448537
877	877	1	332.655	0.0025204
878	878	0	112.287	0.000788027
879	879	2	161.561	0.00091587
880	880	2	217.849	0.00131719
881	881	0	273.977	0.00271057
882	882	2	112.287	0.000788027
883	883	0	270.008	0.00212588
884	884	0	105.264	0.000504637
885	885	0	105.913	0.000539555
886	886	0	834.241	0.0100104
887	887	0	105.913	0.000539555
888	888	1	1357.37	0.0304237
889	889	2	112.287	0.000788027
890	890	1	112.287	0.000788027
891	891	2	105.264	0.000504637
892	892	2	168.431	0.00157605
893	893	1	168.431	0.00157605
894	894	1	578.384	0.00890781
895	895	2	112.287	0.000788027
896	896	2	112.287	0.000788027
897	897	2	112.287	0.000788027
898	898	1	105.264	0.000504637
899	899	2	112.287	0.000788027
900	900	1	2317.94	0.0864547
901	901	1	112.287	0.000788027
902	902	1	112.287	0.000788027
903	903	1	201.025	0.00211773
904	904	0	112.287	0.000788027
905	905	1	105.264	0.000504637
906	906	1	1053.83	0.0392877
907	907	1	561.436	0.0126084
908	908	0	505.293	0.00630422
909	909	1	168.431	0.00157605
910	910	2	2345.12	0.18826
911	911	1	224.575	0.00236408
912	912	1	3484.11	0.241868
913	913	1	112.287	0.000788027
914	914	1	189.068	0.00164753
915	915	1	161.561	0.00091587
916	916	1	16800.4	1.35461
917	917	1	112.287	0.000788027
918	918	0	2642.28	0.20623
919	919	1	112.287	0.000788027
920	920	2	105.264	0.000504637
921	921	2	112.287	0.000788027
922	922	0	1545.78	0.0986671
923	923	2	1687.81	0.0395669
924	924	1	112.287	0.000788027
925	925	1	112.287	0.000788027
926	926	1	112.287	0.000788027
927	927	1	420.162	0.00886122
928	928	2	2236.84	0.120207
929	929	2	112.287	0.000788027
930	930	1	280.718	0.00315211
931	931	2	168.431	0.00157605
932	932	1	738.376	0.0206682
933	933	1	112.287	0.000788027
934	934	1	112.287	0.000788027
935	935	2	3288.75	0.191203
936	936	2	224.575	0.00236408
937	937	0	187.379	0.00220209
938	938	2	505.293	0.00709224
939	939	1	168.431	0.00157605
940	940	1	612.166	0.023187
941	941	1	593.65	0.0105797
942	942	3	1416.21	0.0846201
943	943	1	4103.45	0.211091
944	944	2	168.431	0.00157605
945	945	1	518.137	0.0102532
946	946	1	196.214	0.0017267
947	947	1	105.264	0.000504637
948	948	1	168.431	0.00157605
949	949	1	327.087	0.00461927
950	950	1	112.287	0.000788027
951	951	1	1619.84	0.06209
952	952	0	105.913	0.000539555
953	953	1	196.214	0.0017267
954	954	2	152.521	0.00109951
955	955	1	249.953	0.00252063
956	956	1	112.287	0.000788027
957	957	1	112.287	0.000788027
958	958	1	112.287	0.000788027
959	959	2	105.264	0.000504637
960	960	2	112.287	0.000788027
961	961	1	267.462	0.00352109
962	962	1	733.559	0.0215368
963	963	3	475.168	0.0083893
964	964	1	168.431	0.00157605
965	965	1	105.913	0.000539555
966	966	1	269.441	0.00265879
967	967	1	305.349	0.00484347
968	968	1	720.909	0.0150913
969	969	1	230.55	0.00288122
970	970	0	399.983	0.00850082
971	971	1	345.793	0.00437233
972	972	1	112.287	0.000788027
973	973	1	468.822	0.0100802
974	974	2	112.287	0.000788027
975	975	0	105.913	0.000539555
976	976	1	270.008	0.00212588
977	977	1	393.005	0.00472816
978	978	0	112.287	0.000788027
979	979	1	280.718	0.00315211
980	980	0	112.287	0.000788027
981	981	1	260.621	0.00308858
982	982	1	280.718	0.00315211
983	983	1	105.264	0.000504637
984	984	0	324.718	0.0027255
985	985	0	105.913	0.000539555
986	986	0	105.913	0.000539555
987	987	2	112.287	0.000788027
988	988	3	17153.7	1.08179
989	989	1	105.264	0.000504637
990	990	2	112.287	0.000788027
991	991	1	105.264	0.000504637
992	992	1	536.818	0.00927586
993	993	1	112.287	0.000788027
994	994	2	743.908	0.020491
995	995	1	112.287	0.000788027
996	996	1	168.431	0.00157605
997	997	1	11170.7	0.638302
998	998	2	3061.74	0.258713
999	999	1	152.521	0.00109951
1000	1000	1	152.521	0.00109951
1001	1001	1	168.431	0.00157605
1002	1002	2	818.492	0.0326569
1003	1003	0	105.264	0.000504637
1004	1004	1	112.287	0.000788027
1005	1005	2	346.253	0.00655076
1006	1006	2	11484.6	1.05736
1007	1007	1	112.287	0.000788027
1008	1008	1	112.287	0.000788027
1009	1009	3	3198.8	0.151118
1010	1010	1	105.264	0.000504637
1011	1011	0	112.287	0.000788027
1012	1012	2	258.931	0.00244465
1013	1013	1	1026.02	0.0309625
1014	1014	1	1030.35	0.0206746
1015	1015	2	4271.22	0.218491
1016	1016	1	345.51	0.00505888
1017	1017	1	771.333	0.0184512
1018	1018	1	792.835	0.0298759
1019	1019	1	168.431	0.00157605
1020	1020	2	10109.8	0.725184
1021	1021	0	392.997	0.00597138
1022	1022	1	105.264	0.000504637
1023	1023	2	460.228	0.00962255
1024	1024	1	152.521	0.00109951
1025	1025	2	895.89	0.0231756
1026	1026	1	653.872	0.0254445
1027	1027	2	105.264	0.000504637
1028	1028	0	637.053	0.0195301
1029	1029	0	449.149	0.00551619
1030	1030	1	105.913	0.000539555
1031	1031	1	1622.79	0.0667853
1032	1032	1	105.264	0.000504637
1033	1033	1	2463.2	0.121388
1034	1034	2	168.431	0.00157605
1035	1035	0	214.108	0.00157939
1036	1036	0	159.28	0.00106383
1037	1037	0	105.913	0.000539555
1038	1038	0	437.765	0.00373029
1039	1039	0	326.275	0.00270322
1040	1040	0	105.913	0.000539555
1041	1041	0	105.913	0.000539555
1042	1042	0	112.287	0.000788027
1043	1043	0	105.264	0.000504637
1044	1044	2	112.287	0.000788027
1045	1045	1	998.65	0.0599352
1046	1046	0	620.454	0.017136
1047	1047	1	105.913	0.000539555
1048	1048	1	1817.67	0.106865
1049	1049	1	105.913	0.000539555
1050	1050	1	112.287	0.000788027
1051	1051	0	105.913	0.000539555
1052	1052	3	1891.62	0.127731
1053	1053	1	336.862	0.00394013
1054	1054	1	105.264	0.000504637
1055	1055	0	105.913	0.000539555
1056	1056	1	112.287	0.000788027
1057	1057	0	287.205	0.00427784
1058	1058	1	9594.54	0.795392
1059	1059	1	112.287	0.000788027
1060	1060	1	159.28	0.00106383
1061	1061	1	2606.17	0.170951
1062	1062	1	940.442	0.0277173
1063	1063	1	105.913	0.000539555
1064	1064	2	1234.34	0.0514443
1065	1065	1	112.287	0.000788027
1066	1066	1	105.913	0.000539555
1067	1067	1	112.287	0.000788027
1068	1068	1	105.913	0.000539555
1069	1069	1	217.849	0.00131719
1070	1070	1	1886.69	0.115611
1071	1071	1	1019.85	0.0284676
1072	1072	1	561.436	0.0126084
1073	1073	1	105.264	0.000504637
1074	1074	0	216.972	0.00151622
1075	1075	1	105.264	0.000504637
1076	1076	0	105.913	0.000539555
1077	1077	1	875.491	0.024498
1078	1078	2	280.718	0.00472816
1079	1079	1	159.28	0.00106383
1080	1080	0	209.859	0.00211723
1081	1081	1	1361.09	0.0486241
1082	1082	1	112.287	0.000788027
1083	1083	0	105.913	0.000539555
1084	1084	1	112.287	0.000788027
1085	1085	1	280.718	0.00472816
1086	1086	1	158.855	0.00107603
1087	1087	1	894	0.0325243
1088	1088	1	921.909	0.0364382
1089	1089	1	168.431	0.00157605
1090	1090	2	247.012	0.00245027
1091	1091	1	365.143	0.00623349
1092	1092	1	317.038	0.00373571
1093	1093	1	810.196	0.0357871
1094	1094	1	873.37	0.0253658
1095	1095	1	976.466	0.0337286
1096	1096	1	105.913	0.000539555
1097	1097	1	168.431	0.00157605
1098	1098	1	112.287	0.000788027
1099	1099	2	3892.94	0.314842
1100	1100	1	1311.24	0.0558636
1101	1101	1	168.431	0.00157605
1102	1102	1	693.376	0.021241
1103	1103	1	11376	1.14712
1104	1104	1	237.52	0.00271558
1105	1105	1	426.397	0.0103798
1106	1106	1	402.871	0.0097445
1107	1107	2	105.913	0.000539555
1108	1108	1	280.718	0.00472816
1109	1109	1	105.913	0.000539555
1110	1110	1	112.287	0.000788027
1111	1111	2	827.157	0.0324961
1112	1112	1	187.412	0.00198034
1113	1113	1	112.287	0.000788027
1114	1114	1	403.295	0.00643658
1115	1115	1	1852.62	0.0667027
1116	1116	1	112.287	0.000788027
1117	1117	2	168.431	0.00157605
1118	1118	2	112.287	0.000788027
1119	1119	1	105.264	0.000504637
1120	1120	1	229.535	0.00289694
1121	1121	1	161.561	0.00091587
1122	1122	0	393.005	0.00551619
1123	1123	0	105.913	0.000539555
1124	1124	1	112.287	0.000788027
1125	1125	2	112.287	0.000788027
1126	1126	1	112.287	0.000788027
1127	1127	1	531.931	0.00958666
1128	1128	2	112.287	0.000788027
1129	1129	1	273.177	0.0031017
1130	1130	1	396.061	0.00869543
1131	1131	1	112.287	0.000788027
1132	1132	2	168.431	0.00157605
1133	1133	2	112.287	0.000788027
1134	1134	1	2083.08	0.102278
1135	1135	1	201.304	0.00185059
1136	1136	2	112.287	0.000788027
1137	1137	2	662.919	0.025734
1138	1138	1	112.287	0.000788027
1139	1139	1	112.287	0.000788027
1140	1140	2	112.287	0.000788027
1141	1141	1	189.068	0.00164753
1142	1142	0	159.28	0.00106383
1143	1143	2	212.978	0.00162656
1144	1144	1	161.69	0.00113452
1145	1145	1	1973.58	0.097302
1146	1146	1	112.287	0.000788027
1147	1147	1	112.287	0.000788027
1148	1148	2	949.212	0.0364238
1149	1149	1	229.604	0.00260468
1150	1150	0	374.756	0.00584108
1151	1151	1	784.266	0.0151209
1152	1152	1	1151.6	0.0251825
1153	1153	2	584.86	0.0138208
1154	1154	0	105.913	0.000539555
1155	1155	1	112.287	0.000788027
1156	1156	2	168.431	0.00157605
1157	1157	1	112.287	0.000788027
1158	1158	1	249.12	0.00299224
1159	1159	1	112.287	0.000788027
1160	1160	1	112.287	0.000788027
1161	1161	2	105.913	0.000539555
1162	1162	2	112.287	0.000788027
1163	1163	1	507.889	0.0114715
1164	1164	1	112.287	0.000788027
1165	1165	1	105.264	0.000504637
1166	1166	1	112.287	0.000788027
1167	1167	1	112.287	0.000788027
1168	1168	1	112.287	0.000788027
1169	1169	1	112.287	0.000788027
1170	1170	3	465.233	0.00984532
1171	1171	1	322.714	0.00501192
1172	1172	1	256.838	0.003678
1173	1173	1	613.977	0.0128499
1174	1174	1	296.316	0.00369849
1175	1175	2	112.287	0.000788027
1176	1176	1	105.264	0.000504637
1177	1177	0	298.961	0.00424503
1178	1178	1	112.287	0.000788027
1179	1179	1	112.287	0.000788027
1180	1180	2	112.287	0.000788027
1181	1181	1	224.575	0.00236408
1182	1182	0	268.744	0.00219555
1183	1183	2	112.287	0.000788027
1184	1184	1	112.287	0.000788027
1185	1185	2	105.264	0.000504637
1186	1186	0	105.913	0.000539555
1187	1187	1	112.287	0.000788027
1188	1188	0	158.855	0.00107603
1189	1189	2	870.931	0.0395801
1190	1190	0	105.913	0.000539555
1191	1191	1	1103.05	0.0325964
1192	1192	1	240.409	0.00276954
1193	1193	1	105.913	0.000539555
1194	1194	1	105.913	0.000539555
1195	1195	1	526.73	0.00858074
1196	1196	2	168.431	0.00157605
1197	1197	1	280.718	0.00315211
1198	1198	1	159.28	0.00106383
1199	1199	1	652.276	0.0179941
1200	1200	1	1586.37	0.0489083
1201	1201	1	152.521	0.00109951
1202	1202	0	105.913	0.000539555
1203	1203	0	105.913	0.000539555
1204	1204	0	105.913	0.000539555
1205	1205	0	105.913	0.000539555
1206	1206	0	105.913	0.000539555
1207	1207	0	105.913	0.000539555
1208	1208	0	105.913	0.000539555
1209	1209	0	152.521	0.00109951
1210	1210	0	112.287	0.000788027
1211	1211	1	112.287	0.000788027
1212	1212	0	105.913	0.000539555
1213	1213	1	159.28	0.00106383
1214	1214	1	224.26	0.00231483
1215	1215	1	161.69	0.00113452
1216	1216	1	112.287	0.000788027
1217	1217	0	158.855	0.00107603
1218	1218	1	105.913	0.000539555
1219	1219	1	105.913	0.000539555
1220	1220	2	152.521	0.00109951
1221	1221	2	112.287	0.000788027
1222	1222	3	2009.66	0.11509
1223	1223	1	105.264	0.000504637
1224	1224	1	168.431	0.00157605
1225	1225	1	112.287	0.000788027
1226	1226	2	105.913	0.000539555
1227	1227	0	105.913	0.000539555
1228	1228	1	112.287	0.000788027
1229	1229	1	168.431	0.00157605
1230	1230	1	168.431	0.00157605
1231	1231	1	1122.31	0.0473255
1232	1232	2	510.771	0.0111163
1233	1233	1	105.264	0.000504637
1234	1234	1	112.287	0.000788027
1235	1235	1	476.167	0.00668813
1236	1236	1	280.718	0.00315211
1237	1237	1	105.264	0.000504637
1238	1238	1	112.287	0.000788027
1239	1239	1	112.287	0.000788027
1240	1240	1	112.287	0.000788027
1241	1241	1	731.167	0.0138267
1242	1242	1	643.666	0.0140055
1243	1243	1	2407.73	0.139182
1244	1244	1	168.431	0.00157605
1245	1245	1	324.376	0.00424455
1246	1246	0	105.913	0.000539555
1247	1247	1	161.561	0.00091587
1248	1248	0	609.735	0.019347
1249	1249	2	3998.3	0.243837
1250	1250	1	274.045	0.0046281
1251	1251	0	587.958	0.00840501
1252	1252	1	105.264	0.000504637
1253	1253	1	260.497	0.00324061
1254	1254	1	294.007	0.00462974
1255	1255	2	1279.89	0.0555387
1256	1256	1	311.912	0.00508745
1257	1257	1	105.264	0.000504637
1258	1258	1	224.575	0.00236408
1259	1259	1	112.287	0.000788027
1260	1260	1	105.264	0.000504637
1261	1261	1	424.192	0.00828329
1262	1262	0	105.264	0.000504637
1263	1263	1	201.304	0.00185059
1264	1264	1	168.431	0.00157605
1265	1265	0	105.913	0.000539555
1266	1266	1	168.431	0.00157605
1267	1267	2	353.861	0.00551619
1268	1268	2	3902.95	0.263482
1269	1269	1	105.264	0.000504637
1270	1270	1	817.564	0.0173792
1271	1271	1	105.264	0.000504637
1272	1272	0	392.5	0.00890465
1273	1273	1	152.521	0.00109951
1274	1274	0	270.008	0.00212588
1275	1275	0	105.913	0.000539555
1276	1276	0	105.913	0.000539555
1277	1277	1	105.913	0.000539555
1278	1278	2	161.561	0.00091587
1279	1279	1	270.008	0.00212588
1280	1280	0	158.855	0.00107603
1281	1281	2	159.28	0.00106383
1282	1282	1	168.431	0.00157605
1283	1283	1	112.287	0.000788027
1284	1284	0	393.005	0.00630422
1285	1285	1	168.431	0.00157605
1286	1286	1	112.287	0.000788027
1287	1287	0	105.913	0.000539555
1288	1288	0	159.28	0.00106383
1289	1289	1	168.431	0.00157605
1290	1290	1	152.521	0.00109951
1291	1291	1	112.287	0.000788027
1292	1292	1	112.287	0.000788027
1293	1293	0	2304.2	0.108961
1294	1294	1	112.287	0.000788027
1295	1295	2	660.331	0.016284
1296	1296	1	105.264	0.000504637
1297	1297	1	666.099	0.0204452
1298	1298	0	105.913	0.000539555
1299	1299	1	112.287	0.000788027
1300	1300	1	244.911	0.0028843
1301	1301	0	1556.39	0.0648855
1302	1302	1	105.264	0.000504637
1303	1303	1	112.287	0.000788027
1304	1304	1	2197.05	0.126651
1305	1305	1	534.411	0.0152982
1306	1306	0	105.913	0.000539555
1307	1307	1	112.287	0.000788027
1308	1308	1	105.264	0.000504637
1309	1309	2	525.142	0.0120946
1310	1310	1	3852.78	0.195556
1311	1311	1	105.913	0.000539555
1312	1312	1	195.851	0.0020932
1313	1313	1	105.264	0.000504637
1314	1314	0	224.575	0.00236408
1315	1315	1	112.287	0.000788027
1316	1316	1	498.251	0.0105732
1317	1317	1	224.542	0.00243315
1318	1318	1	112.287	0.000788027
1319	1319	1	112.287	0.000788027
1320	1320	0	168.431	0.00157605
1321	1321	0	336.862	0.00394013
1322	1322	1	168.431	0.00157605
1323	1323	1	159.28	0.00106383
1324	1324	1	198.299	0.00182567
1325	1325	1	2712.46	0.0824204
1326	1326	1	112.287	0.000788027
1327	1327	1	224.575	0.00236408
1328	1328	1	355.607	0.00498468
1329	1329	1	224.575	0.00236408
1330	1330	1	112.287	0.000788027
1331	1331	1	161.561	0.00091587
1332	1332	1	485.486	0.00623441
1333	1333	1	112.287	0.000788027
1334	1334	1	259.273	0.00315211
1335	1335	0	717.594	0.0297238
1336	1336	2	168.431	0.00157605
1337	1337	0	105.913	0.000539555
1338	1338	1	105.913	0.000539555
1339	1339	2	913.167	0.0328735
1340	1340	1	112.287	0.000788027
1341	1341	1	1224.59	0.0427351
1342	1342	1	224.542	0.00243315
1343	1343	0	224.575	0.00236408
1344	1344	1	2861.32	0.104624
1345	1345	1	105.264	0.000504637
1346	1346	1	755.083	0.0295961
1347	1347	1	105.264	0.000504637
1348	1348	1	105.264	0.000504637
1349	1349	1	279.983	0.00335062
1350	1350	1	392.496	0.00765128
1351	1351	2	1465.53	0.0653026
1352	1352	1	12230.4	1.27306
1353	1353	1	272.204	0.00358732
1354	1354	0	158.855	0.00107603
1355	1355	0	250.032	0.00241812
1356	1356	1	520.539	0.00974569
1357	1357	2	112.287	0.000788027
1358	1358	1	112.287	0.000788027
1359	1359	1	621.229	0.0187783
1360	1360	1	224.575	0.00236408
1361	1361	1	112.287	0.000788027
1362	1362	1	285.747	0.00496876
1363	1363	1	112.287	0.000788027
1364	1364	1	329.39	0.00407043
1365	1365	1	168.431	0.00157605
1366	1366	1	1939.55	0.0817468
1367	1367	1	112.287	0.000788027
1368	1368	1	168.431	0.00157605
1369	1369	0	105.913	0.000539555
1370	1370	0	105.913	0.000539555
1371	1371	1	349.951	0.00409789
1372	1372	1	256.756	0.0029992
1373	1373	0	1800.59	0.0556605
1374	1374	0	515.971	0.00739616
1375	1375	1	168.431	0.00157605
1376	1376	0	387.743	0.00251645
1377	1377	1	105.264	0.000504637
1378	1378	1	105.264	0.000504637
1379	1379	1	618.414	0.0191212
1380	1380	1	7312.49	0.332622
1381	1381	1	2401.04	0.102917
1382	1382	2	6009.23	0.364693
1383	1383	1	152.521	0.00109951
1384	1384	1	105.264	0.000504637
1385	1385	1	105.264	0.000504637
1386	1386	1	112.287	0.000788027
1387	1387	2	6366.34	0.399137
1388	1388	1	456.147	0.00895881
1389	1389	1	1553.92	0.0516492
1390	1390	0	105.913	0.000539555
1391	1391	1	318.779	0.00438427
1392	1392	0	105.913	0.000539555
1393	1393	1	105.913	0.000539555
1394	1394	1	105.913	0.000539555
1395	1395	1	768.509	0.0233001
1396	1396	1	112.287	0.000788027
1397	1397	1	2206.39	0.165546
1398	1398	1	158.855	0.00107603
1399	1399	1	105.913	0.000539555
1400	1400	1	942.888	0.0202724
1401	1401	1	534.779	0.00775448
1402	1402	1	270.008	0.00212588
1403	1403	1	212.978	0.00162656
1404	1404	1	112.287	0.000788027
1405	1405	1	282.314	0.00377657
1406	1406	1	105.913	0.000539555
1407	1407	1	105.913	0.000539555
1408	1408	1	105.913	0.000539555
1409	1409	1	1175.51	0.0544484
1410	1410	1	302.582	0.00332423
1411	1411	1	112.287	0.000788027
1412	1412	2	947.235	0.0235813
1413	1413	1	351.024	0.00527379
1414	1414	1	3519.69	0.228887
1415	1415	1	583.464	0.0104726
1416	1416	1	785.493	0.0264566
1417	1417	2	541.109	0.013378
1418	1418	0	105.913	0.000539555
1419	1419	1	491.382	0.00991522
1420	1420	0	620.392	0.0106536
1421	1421	1	709.139	0.030361
1422	1422	1	105.264	0.000504637
1423	1423	2	159.28	0.00106383
1424	1424	0	105.913	0.000539555
1425	1425	2	112.287	0.000788027
1426	1426	1	251.995	0.00288122
1427	1427	2	452.297	0.0116763
1428	1428	1	112.287	0.000788027
1429	1429	1	158.855	0.00107603
1430	1430	1	682.468	0.011743
1431	1431	1	157.212	0.00122026
1432	1432	1	198.533	0.00184919
1433	1433	1	1595.18	0.0528284
1434	1434	0	668.748	0.0236795
1435	1435	0	159.28	0.00106383
1436	1436	1	112.287	0.000788027
1437	1437	1	472.296	0.0110992
1438	1438	1	270.008	0.00212588
1439	1439	0	105.913	0.000539555
1440	1440	1	159.28	0.00106383
1441	1441	1	105.913	0.000539555
1442	1442	1	4523.52	0.264783
1443	1443	1	168.431	0.00157605
1444	1444	1	224.575	0.00315211
1445	1445	1	159.28	0.00106383
1446	1446	1	105.913	0.000539555
1447	1447	1	152.521	0.00109951
1448	1448	1	112.287	0.000788027
1449	1449	0	210.513	0.00164753
1450	1450	1	253.151	0.00237623
1451	1451	1	681.654	0.0217316
1452	1452	1	112.287	0.000788027
1453	1453	1	105.264	0.000504637
1454	1454	0	112.287	0.000788027
1455	1455	1	112.287	0.000788027
1456	1456	1	158.855	0.00107603
1457	1457	1	168.431	0.00157605
1458	1458	0	379.582	0.00787788
1459	1459	1	452.672	0.0083723
1460	1460	1	112.287	0.000788027
1461	1461	1	112.287	0.000788027
1462	1462	1	112.287	0.000788027
1463	1463	1	112.287	0.000788027
1464	1464	1	1991.22	0.0909604
1465	1465	1	112.287	0.000788027
1466	1466	2	427.704	0.00788027
1467	1467	1	235.756	0.00243738
1468	1468	1	5432.5	0.373565
1469	1469	1	1590.54	0.0904457
1470	1470	2	4338.71	0.261131
1471	1471	1	112.287	0.000788027
1472	1472	1	168.431	0.00157605
1473	1473	2	224.575	0.00236408
1474	1474	1	607.827	0.0191712
1475	1475	1	105.913	0.000539555
1476	1476	1	2355.56	0.0872675
1477	1477	0	475.317	0.00991315
1478	1478	1	168.431	0.00157605
1479	1479	1	529.15	0.0143506
1480	1480	2	157.317	0.0011819
1481	1481	2	410.46	0.00949131
1482	1482	0	561.436	0.00709224
1483	1483	0	418.796	0.010689
1484	1484	1	671.199	0.0245857
1485	1485	1	1957.95	0.0730122
1486	1486	1	224.575	0.00315211
1487	1487	1	105.264	0.000504637
1488	1488	2	105.264	0.000504637
1489	1489	0	1438.18	0.0307608
1490	1490	1	105.913	0.000539555
1491	1491	1	230.339	0.00268869
1492	1492	1	105.913	0.000539555
1493	1493	1	847.822	0.0333666
1494	1494	0	105.913	0.000539555
1495	1495	0	1035.02	0.0108842
1496	1496	1	105.913	0.000539555
1497	1497	1	161.69	0.00113452
1498	1498	1	112.287	0.000788027
1499	1499	1	2340.78	0.116658
1500	1500	1	326.275	0.00270322
1501	1501	0	105.913	0.000539555
1502	1502	1	1413.26	0.0435197
1503	1503	1	848.091	0.0171139
1504	1504	1	224.575	0.00236408
1505	1505	1	152.521	0.00109951
1506	1506	1	168.431	0.00157605
1507	1507	0	841.433	0.0240794
1508	1508	2	1243.1	0.0412138
1509	1509	1	528.378	0.010446
1510	1510	2	157.212	0.00122026
1511	1511	1	779.529	0.0328369
1512	1512	1	2180.54	0.0625031
1513	1513	1	161.69	0.00113452
1514	1514	1	105.264	0.000504637
1515	1515	0	842.155	0.0110324
1516	1516	0	105.913	0.000539555
1517	1517	1	112.287	0.000788027
1518	1518	1	561.862	0.0157695
1519	1519	1	168.431	0.00157605
1520	1520	2	364.853	0.00749777
1521	1521	1	378.631	0.00333276
1522	1522	1	540.105	0.0177753
1523	1523	1	358.158	0.00588731
1524	1524	1	187.341	0.00207194
1525	1525	0	1182.16	0.0444498
1526	1526	1	152.521	0.00109951
1527	1527	2	112.287	0.000788027
1528	1528	2	224.575	0.00236408
1529	1529	2	105.913	0.000539555
1530	1530	0	383.299	0.00268393
1531	1531	1	192.035	0.00202391
1532	1532	1	112.287	0.000788027
1533	1533	1	618.325	0.0164617
1534	1534	2	105.264	0.000504637
1535	1535	0	105.913	0.000539555
1536	1536	1	360.899	0.00412177
1537	1537	2	112.287	0.000788027
1538	1538	2	279.977	0.00378642
1539	1539	1	189.068	0.00164753
1540	1540	1	296.316	0.00369849
1541	1541	1	4081.51	0.234668
1542	1542	1	403.108	0.00732871
1543	1543	1	564.031	0.00886212
1544	1544	2	269.234	0.00403489
1545	1545	1	112.287	0.000788027
1546	1546	2	755.019	0.0253323
1547	1547	1	112.287	0.000788027
1548	1548	1	105.264	0.000504637
1549	1549	1	399.455	0.00601437
1550	1550	1	105.913	0.000539555
1551	1551	3	845.806	0.0329873
1552	1552	1	161.561	0.00091587
1553	1553	0	1221.62	0.0102691
1554	1554	0	105.913	0.000539555
1555	1555	2	112.287	0.000788027
1556	1556	1	105.913	0.000539555
1557	1557	1	105.264	0.000504637
1558	1558	2	112.287	0.000788027
1559	1559	1	105.913	0.000539555
1560	1560	1	105.264	0.000504637
1561	1561	1	112.287	0.000788027
1562	1562	2	831.266	0.021809
1563	1563	2	168.431	0.00157605
1564	1564	1	168.431	0.00157605
1565	1565	1	112.287	0.000788027
1566	1566	1	725.259	0.0179411
1567	1567	1	258.536	0.00301758
1568	1568	1	1135.67	0.0375378
1569	1569	1	112.287	0.000788027
1570	1570	1	112.287	0.000788027
1571	1571	0	491.457	0.00450059
1572	1572	2	268.744	0.00219555
1573	1573	1	2177.95	0.0796402
1574	1574	1	168.431	0.00157605
1575	1575	1	112.287	0.000788027
1576	1576	1	420.567	0.00703099
1577	1577	1	168.431	0.00157605
1578	1578	1	112.287	0.000788027
1579	1579	0	212.978	0.00162656
1580	1580	1	213.346	0.00191444
1581	1581	1	112.287	0.000788027
1582	1582	1	105.264	0.000504637
1583	1583	1	168.431	0.00157605
1584	1584	1	898.577	0.0254407
1585	1585	2	1108.97	0.0515346
1586	1586	1	1665.88	0.0893895
1587	1587	2	105.913	0.000539555
1588	1588	3	161.69	0.00113452
1589	1589	1	252.63	0.00358066
1590	1590	1	112.287	0.000788027
1591	1591	1	280.718	0.00315211
1592	1592	0	105.913	0.000539555
1593	1593	0	105.913	0.000539555
1594	1594	2	750.069	0.0137247
1595	1595	0	268.744	0.00219555
1596	1596	2	203.13	0.00236408
1597	1597	2	378.014	0.00472816
1598	1598	1	224.575	0.00236408
1599	1599	1	105.264	0.000504637
1600	1600	1	105.913	0.000539555
1601	1601	2	722.963	0.0206505
1602	1602	1	187.341	0.00207194
1603	1603	1	364.557	0.00386722
1604	1604	0	105.913	0.000539555
1605	1605	1	203.13	0.00236408
1606	1606	1	224.575	0.00315211
1607	1607	1	168.431	0.00157605
1608	1608	1	492.107	0.00960552
1609	1609	1	576.127	0.00991444
1610	1610	2	112.287	0.000788027
1611	1611	2	112.287	0.000788027
1612	1612	3	341.511	0.00722018
1613	1613	1	16438.3	1.72668
1614	1614	1	105.264	0.000504637
1615	1615	2	112.287	0.000788027
1616	1616	1	112.287	0.000788027
1617	1617	2	105.264	0.000504637
1618	1618	1	105.913	0.000539555
1619	1619	1	105.913	0.000539555
1620	1620	2	105.264	0.000504637
1621	1621	0	157.317	0.0011819
1622	1622	0	224.575	0.00236408
1623	1623	1	168.431	0.00157605
1624	1624	1	112.287	0.000788027
1625	1625	0	168.431	0.00157605
1626	1626	1	112.287	0.000788027
1627	1627	0	105.913	0.000539555
1628	1628	1	105.913	0.000539555
1629	1629	1	665.642	0.0186776
1630	1630	1	199.314	0.0018668
1631	1631	1	105.264	0.000504637
1632	1632	1	112.287	0.000788027
1633	1633	2	112.287	0.000788027
1634	1634	2	112.287	0.000788027
1635	1635	1	105.264	0.000504637
1636	1636	0	105.913	0.000539555
1637	1637	0	214.108	0.00157939
1638	1638	0	105.913	0.000539555
1639	1639	0	159.28	0.00106383
1640	1640	2	336.862	0.00394013
1641	1641	1	105.264	0.000504637
1642	1642	1	161.561	0.00091587
1643	1643	1	168.431	0.00157605
1644	1644	1	112.287	0.000788027
1645	1645	3	105.264	0.000504637
1646	1646	3	575.455	0.00824727
1647	1647	1	161.69	0.00113452
1648	1648	3	195.851	0.0020932
1649	1649	1	105.264	0.000504637
1650	1650	3	112.287	0.000788027
1651	1651	2	168.431	0.00157605
1652	1652	1	105.264	0.000504637
1653	1653	1	398.035	0.00836814
1654	1654	1	168.431	0.00157605
1655	1655	1	112.287	0.000788027
1656	1656	1	203.13	0.00236408
1657	1657	0	1043.49	0.0216165
1658	1658	2	105.913	0.000539555
1659	1659	3	224.575	0.00236408
1660	1660	3	224.575	0.00236408
1661	1661	2	224.575	0.00236408
1662	1662	2	112.287	0.000788027
1663	1663	1	209.859	0.00211723
1664	1664	1	168.431	0.00157605
1665	1665	2	2015.18	0.083618
1666	1666	1	105.264	0.000504637
1667	1667	1	112.287	0.000788027
1668	1668	1	112.287	0.000788027
1669	1669	1	112.287	0.000788027
1670	1670	2	158.855	0.00107603
1671	1671	3	280.718	0.00315211
1672	1672	2	168.431	0.00157605
1673	1673	1	112.287	0.000788027
1674	1674	1	560.669	0.0141902
1675	1675	2	573.823	0.017299
1676	1676	3	465.233	0.00590519
1677	1677	1	105.264	0.000504637
1678	1678	1	168.431	0.00157605
1679	1679	1	168.431	0.00157605
1680	1680	3	112.287	0.000788027
1681	1681	2	112.287	0.000788027
1682	1682	1	112.287	0.000788027
1683	1683	1	224.575	0.00236408
1684	1684	2	272.204	0.00358732
1685	1685	3	105.264	0.000504637
1686	1686	1	275.623	0.00441813
1687	1687	1	112.287	0.000788027
1688	1688	1	168.431	0.00157605
1689	1689	3	168.431	0.00157605
1690	1690	1	112.287	0.000788027
1691	1691	2	168.431	0.00157605
1692	1692	2	112.287	0.000788027
1693	1693	3	383.299	0.00268393
1694	1694	2	196.214	0.0017267
1695	1695	1	105.264	0.000504637
1696	1696	1	273.177	0.0031017
1697	1697	1	224.575	0.00236408
1698	1698	1	112.287	0.000788027
1699	1699	1	224.575	0.00236408
1700	1700	1	224.575	0.00236408
1701	1701	1	105.264	0.000504637
1702	1702	0	112.287	0.000788027
1703	1703	1	168.431	0.00157605
1704	1704	1	224.575	0.00236408
1705	1705	2	18355.3	1.24454
1706	1706	1	112.287	0.000788027
1707	1707	1	112.287	0.000788027
1708	1708	1	112.287	0.000788027
1709	1709	1	112.287	0.000788027
1710	1710	3	285.374	0.00339811
1711	1711	1	168.431	0.00157605
1712	1712	1	112.287	0.000788027
1713	1713	1	112.287	0.000788027
1714	1714	1	272.898	0.00382679
1715	1715	1	201.025	0.00211773
1716	1716	2	336.862	0.00472816
1717	1717	1	112.287	0.000788027
1718	1718	2	2601.5	0.0770398
1719	1719	1	112.287	0.000788027
1720	1720	2	161.69	0.00113452
1721	1721	2	263.49	0.00388133
1722	1722	1	112.287	0.000788027
1723	1723	2	622.276	0.0170443
1724	1724	1	464.802	0.0095479
1725	1725	1	112.287	0.000788027
1726	1726	1	112.287	0.000788027
1727	1727	1	105.913	0.000539555
1728	1728	2	726.1	0.027229
1729	1729	1	399.45	0.00745258
1730	1730	0	544.978	0.0158834
1731	1731	1	105.264	0.000504637
1732	1732	0	105.264	0.000504637
1733	1733	1	437.684	0.00710163
1734	1734	1	620.846	0.0159334
1735	1735	1	112.287	0.000788027
1736	1736	1	1633.59	0.0702985
1737	1737	2	1563.34	0.051165
1738	1738	1	398.386	0.00684639
1739	1739	1	516.695	0.011198
1740	1740	1	18654.8	1.42455
1741	1741	1	872.442	0.0331655
1742	1742	1	1224.81	0.0458666
1743	1743	0	105.913	0.000539555
1744	1744	1	105.913	0.000539555
1745	1745	1	105.264	0.000504637
1746	1746	0	224.575	0.00236408
1747	1747	1	105.264	0.000504637
1748	1748	0	105.913	0.000539555
1749	1749	0	105.913	0.000539555
1750	1750	1	112.287	0.000788027
1751	1751	0	954.442	0.0126084
1752	1752	1	224.575	0.00236408
1753	1753	0	280.718	0.00315211
1754	1754	1	105.264	0.000504637
1755	1755	1	105.913	0.000539555
1756	1756	1	105.913	0.000539555
1757	1757	1	381.19	0.00311886
1758	1758	1	161.561	0.00091587
1759	1759	1	168.431	0.00157605
1760	1760	1	112.287	0.000788027
1761	1761	1	112.287	0.000788027
1762	1762	1	105.913	0.000539555
1763	1763	1	1925.94	0.183719
1764	1764	1	112.287	0.000788027
1765	1765	1	112.287	0.000788027
1766	1766	1	168.431	0.00157605
1767	1767	1	105.264	0.000504637
1768	1768	1	187.341	0.00207194
1769	1769	1	112.287	0.000788027
1770	1770	2	383.81	0.00906362
1771	1771	1	168.431	0.00157605
1772	1772	1	258.191	0.00340375
1773	1773	1	416.347	0.00623757
1774	1774	1	4088.85	0.172736
1775	1775	2	1604.85	0.0881278
1776	1776	0	224.575	0.00236408
1777	1777	1	152.521	0.00109951
1778	1778	1	606.136	0.0112418
1779	1779	1	639.83	0.0157585
1780	1780	1	112.287	0.000788027
1781	1781	1	224.575	0.00236408
1782	1782	1	105.264	0.000504637
1783	1783	0	105.913	0.000539555
1784	1784	1	105.913	0.000539555
1785	1785	2	579.752	0.0140742
1786	1786	1	470.071	0.0107873
1787	1787	0	105.264	0.000504637
1788	1788	1	298.172	0.00537017
1789	1789	1	258.536	0.00301758
1790	1790	1	370.38	0.00583506
1791	1791	2	964.02	0.0481684
1792	1792	1	105.913	0.000539555
1793	1793	1	1902.41	0.0840956
1794	1794	0	105.913	0.000539555
1795	1795	1	1369.79	0.0825097
1796	1796	1	482.329	0.00766287
1797	1797	1	3928.21	0.236247
1798	1798	1	105.913	0.000539555
1799	1799	0	105.913	0.000539555
1800	1800	0	105.913	0.000539555
1801	1801	0	105.913	0.000539555
1802	1802	1	112.287	0.000788027
1803	1803	0	336.862	0.00394013
1804	1804	1	161.407	0.00129266
1805	1805	0	1403.59	0.0189126
1806	1806	1	387.743	0.00251645
1807	1807	1	276.511	0.00173237
1808	1808	0	1592.53	0.039131
1809	1809	1	105.264	0.000504637
1810	1810	1	830.96	0.00771821
1811	1811	1	105.264	0.000504637
1812	1812	1	105.913	0.000539555
1813	1813	1	112.287	0.000788027
1814	1814	1	214.108	0.00157939
1815	1815	2	5956.31	0.744559
1816	1816	1	112.287	0.000788027
1817	1817	1	112.287	0.000788027
1818	1818	1	112.287	0.000788027
1819	1819	1	224.575	0.00236408
1820	1820	0	105.913	0.000539555
1821	1821	2	449.149	0.0086683
1822	1822	1	473.76	0.0120922
1823	1823	1	237.391	0.00313835
1824	1824	1	152.521	0.00109951
1825	1825	1	105.913	0.000539555
1826	1826	0	246.104	0.00266029
1827	1827	1	1122.72	0.0331345
1828	1828	1	105.264	0.000504637
1829	1829	1	268.744	0.00219555
1830	1830	1	268.744	0.00219555
1831	1831	2	865.889	0.024365
1832	1832	1	3109.81	0.21894
1833	1833	1	105.913	0.000539555
1834	1834	1	201.304	0.00185059
1835	1835	1	1326.19	0.036058
1836	1836	2	159.28	0.00106383
1837	1837	1	105.913	0.000539555
1838	1838	1	203.13	0.00236408
1839	1839	0	898.298	0.0118204
1840	1840	1	105.264	0.000504637
1841	1841	1	105.264	0.000504637
1842	1842	1	335.884	0.00633952
1843	1843	0	152.521	0.00109951
1844	1844	1	257.329	0.00300843
1845	1845	1	1102.91	0.0323322
1846	1846	1	14765.4	1.23271
1847	1847	1	105.913	0.000539555
1848	1848	1	400.155	0.00754455
1849	1849	1	393.005	0.00472816
1850	1850	1	278.485	0.0035164
1851	1851	1	112.287	0.000788027
1852	1852	1	161.69	0.00113452
1853	1853	0	105.913	0.000539555
1854	1854	1	168.431	0.00157605
1855	1855	0	105.913	0.000539547
1856	1856	1	195.851	0.0020932
1857	1857	0	158.855	0.00107603
1858	1858	1	168.431	0.00157605
1859	1859	1	168.431	0.00157605
1860	1860	1	112.287	0.000788027
1861	1861	1	112.287	0.000788027
1862	1862	1	112.287	0.000788027
1863	1863	1	112.287	0.000788027
1864	1864	1	246.104	0.00266029
1865	1865	1	112.287	0.000788027
1866	1866	1	112.287	0.000788027
1867	1867	1	168.431	0.00157605
1868	1868	2	17545.2	1.60437
1869	1869	1	1133.09	0.0612079
1870	1870	1	336.862	0.00394013
1871	1871	2	224.575	0.00236408
1872	1872	1	491.12	0.0127679
1873	1873	0	105.264	0.000504637
1874	1874	0	105.913	0.000539555
1875	1875	1	803.365	0.0229887
1876	1876	2	1975	0.135394
1877	1877	1	105.264	0.000504637
1878	1878	1	2865.08	0.0735721
1879	1879	1	112.287	0.000788027
1880	1880	1	105.913	0.000539555
1881	1881	2	1505.36	0.0503287
1882	1882	1	2008.74	0.0821819
1883	1883	1	603.518	0.00908728
1884	1884	0	105.913	0.000539555
1885	1885	0	112.287	0.000788027
1886	1886	1	519.062	0.0110886
1887	1887	1	5281.89	0.391433
1888	1888	1	573.745	0.0186286
1889	1889	0	105.913	0.000539555
1890	1890	0	274.045	0.0046281
1891	1891	1	199.314	0.0018668
1892	1892	0	105.913	0.000539555
1893	1893	0	105.913	0.000539555
1894	1894	1	273.781	0.00273204
1895	1895	0	105.913	0.000539555
1896	1896	0	457.791	0.00876068
1897	1897	1	338.155	0.00623941
1898	1898	1	2809.2	0.173494
1899	1899	1	105.913	0.000539555
1900	1900	1	105.913	0.000539555
1901	1901	1	209.859	0.00211723
1902	1902	0	105.913	0.000539555
1903	1903	1	152.521	0.00109951
1904	1904	1	168.431	0.00157605
1905	1905	1	158.855	0.00107603
1906	1906	1	1804.04	0.0770613
1907	1907	0	105.913	0.000539555
1908	1908	1	383.271	0.00655192
1909	1909	1	387.7	0.00608315
1910	1910	2	1237.92	0.0552954
1911	1911	1	416.127	0.00645864
1912	1912	0	158.855	0.00107603
1913	1913	1	112.287	0.000788027
1914	1914	0	168.431	0.00157605
1915	1915	1	168.431	0.00157605
1916	1916	0	112.287	0.000788027
1917	1917	1	393.005	0.00472816
1918	1918	1	230.068	0.00252111
1919	1919	1	105.913	0.000539555
1920	1920	0	105.913	0.000539555
1921	1921	1	168.431	0.00157605
1922	1922	1	299.73	0.00426895
1923	1923	1	112.287	0.000788027
1924	1924	1	112.287	0.000788027
1925	1925	1	112.287	0.000788027
1926	1926	0	112.287	0.000788027
1927	1927	1	510.43	0.00716065
1928	1928	1	257.517	0.00296129
1929	1929	1	105.913	0.000539555
1930	1930	1	224.575	0.00236408
1931	1931	0	105.264	0.000504637
1932	1932	1	881.472	0.0179904
1933	1933	0	105.913	0.000539555
1934	1934	1	158.855	0.00107603
1935	1935	2	1882.14	0.0851698
1936	1936	1	105.913	0.000539555
1937	1937	1	1941.65	0.12414
1938	1938	1	105.913	0.000539555
1939	1939	0	105.913	0.000539555
1940	1940	1	476.317	0.00762789
1941	1941	1	105.913	0.000539555
1942	1942	1	818.186	0.0291348
1943	1943	1	302.582	0.00332423
1944	1944	1	669.634	0.00901176
1945	1945	0	607.121	0.00569304
1946	1946	1	5742.51	0.432556
1947	1947	1	4207.85	0.290891
1948	1948	1	256.756	0.0029992
1949	1949	1	498.701	0.0132085
1950	1950	1	198.533	0.00184919
1951	1951	1	379.841	0.00622094
1952	1952	1	666.423	0.0199776
1953	1953	1	452.403	0.00853018
1954	1954	1	1706.87	0.0696802
1955	1955	1	4592.33	0.270495
1956	1956	1	105.913	0.000539555
1957	1957	1	105.264	0.000504637
1958	1958	2	355.658	0.00628826
1959	1959	1	198.533	0.00184919
1960	1960	1	158.855	0.00107603
1961	1961	1	159.28	0.00106383
1962	1962	1	352.582	0.00571001
1963	1963	1	351.273	0.00640753
1964	1964	1	292.827	0.00525551
1965	1965	1	1307.07	0.0515601
1966	1966	1	209.859	0.00211723
1967	1967	1	239.612	0.00253976
1968	1968	1	521.997	0.0146607
1969	1969	1	1203.7	0.0378356
1970	1970	1	309.052	0.00530843
1971	1971	1	158.855	0.00107603
1972	1972	1	626.404	0.0178592
1973	1973	0	105.913	0.000539555
1974	1974	0	326.275	0.00270322
1975	1975	0	159.28	0.00106383
1976	1976	0	105.913	0.000539555
1977	1977	0	105.264	0.000504637
1978	1978	1	387.743	0.00251645
1979	1979	1	333.774	0.00649507
1980	1980	0	105.913	0.000539555
1981	1981	1	212.978	0.00162656
1982	1982	0	105.913	0.000539555
1983	1983	1	214.108	0.00157939
1984	1984	1	7094.52	0.337047
1985	1985	1	105.913	0.000539555
1986	1986	1	112.287	0.000788027
1987	1987	1	1241.73	0.0302162
1988	1988	1	259.627	0.00351542
1989	1989	1	105.913	0.000539555
1990	1990	1	105.913	0.000539555
1991	1991	1	105.913	0.000539555
1992	1992	1	105.913	0.000539555
1993	1993	1	230.068	0.00252111
1994	1994	1	686.899	0.026754
1995	1995	1	196.214	0.0017267
1996	1996	1	159.28	0.00106383
1997	1997	1	432.369	0.00912272
1998	1998	1	305.805	0.00486657
1999	1999	1	1124.06	0.0726741
2000	2000	1	327.118	0.00488226
[truncated: 441 more rows]
