# Supplementary material for: Quantitative research on the efficiency of ancient information transmission system: A case study of Wenzhou in the Ming Dynasty
Source: PLoS One. 2021 Apr 23;16(4):e0250622. doi: 10.1371/journal.pone.0250622 (PMC8064551; doi:10.1371/journal.pone.0250622)
Supplement: S5 File — (ZIP) [file pone.0250622.s005.zip › S5 ViewShed area of Beacon Towers/ViewShed of Yongjia's Beacon Towers.xls]

## Sheet: Yongjia
OBJECTID	Id	gridcode	Shape_Length	Shape_Area（km²）
1	1	1	324.76	0.00583008
2	2	0	105.913	0.000539547
3	3	0	105.913	0.000539547
4	4	1	2106.17	0.17852
5	5	1	105.913	0.000539547
6	6	1	105.913	0.000539547
7	7	1	1033.25	0.044293
8	8	1	2550.12	0.106718
9	9	1	334.859	0.00619174
10	10	1	989.44	0.0349741
11	11	1	158.863	0.00107614
12	12	1	105.913	0.000539555
13	13	1	1057.32	0.0419479
14	14	0	105.913	0.000539555
15	15	0	112.287	0.000788027
16	16	1	2067.93	0.113108
17	17	1	572.369	0.0202977
18	18	1	1096.07	0.0590748
19	19	1	535.945	0.0101283
20	20	1	1015.34	0.042957
21	21	1	286.854	0.00504913
22	22	1	527.96	0.0133622
23	23	1	401.035	0.00805008
24	24	1	105.913	0.000539555
25	25	1	159.275	0.00106372
26	26	0	325.247	0.00277436
27	27	1	257.32	0.00300826
28	28	1	5405.18	0.364124
29	29	1	199.32	0.00186692
30	30	1	1552.28	0.107648
31	31	1	224.575	0.00236408
32	32	1	112.287	0.000788027
33	33	2	555.602	0.00543144
34	34	1	105.264	0.000504637
35	35	2	159.275	0.00106372
36	36	1	105.264	0.000504637
37	37	1	112.287	0.000788027
38	38	1	112.287	0.000788027
39	39	1	105.264	0.000504637
40	40	1	356.729	0.00574359
41	41	1	471.237	0.0103018
42	42	2	2004.73	0.132434
43	43	1	105.913	0.000539555
44	44	1	1302.96	0.0407326
45	45	1	112.287	0.000788027
46	46	2	112.287	0.000788027
47	47	3	112.287	0.000788027
48	48	2	105.264	0.000504637
49	49	1	280.718	0.00472816
50	50	2	152.509	0.00109931
51	51	3	224.575	0.00315211
52	52	2	112.287	0.000788027
53	53	1	105.264	0.000504637
54	54	2	168.431	0.00157605
55	55	1	112.287	0.000788027
56	56	1	322.798	0.00310282
57	57	1	1478.72	0.0471037
58	58	1	105.913	0.000539555
59	59	1	280.718	0.00315211
60	60	1	105.264	0.000504637
61	61	2	510.592	0.00765579
62	62	1	255.622	0.00259968
63	63	1	112.287	0.000788027
64	64	1	112.287	0.000788027
65	65	1	105.264	0.000504637
66	66	1	112.287	0.000788027
67	67	1	112.287	0.000788027
68	68	2	954.354	0.0392932
69	69	1	152.509	0.00109931
70	70	1	112.287	0.000788027
71	71	1	152.521	0.00109951
72	72	2	159.275	0.00106372
73	73	1	105.264	0.000504637
74	74	1	112.287	0.000788027
75	75	1	112.287	0.000788027
76	76	2	1134.25	0.0263664
77	77	1	112.287	0.000788027
78	78	1	105.913	0.000539555
79	79	1	112.287	0.000788027
80	80	1	159.275	0.00106372
81	81	2	105.913	0.000539555
82	82	1	1790.06	0.067991
83	83	2	678.824	0.0145821
84	84	0	214.111	0.00157952
85	85	1	105.264	0.000504637
86	86	1	112.287	0.000788027
87	87	1	112.287	0.000788027
88	88	1	112.287	0.000788027
89	89	1	105.264	0.000504637
90	90	1	1215.72	0.043723
91	91	1	112.287	0.000788027
92	92	1	112.287	0.000788027
93	93	1	470.576	0.00489208
94	94	1	168.431	0.00157605
95	95	1	105.264	0.000504637
96	96	1	112.287	0.000788027
97	97	1	112.287	0.000788027
98	98	1	112.287	0.000788027
99	99	1	105.913	0.000539555
100	100	2	168.431	0.00157605
101	101	1	112.287	0.000788027
102	102	1	105.264	0.000504637
103	103	1	112.287	0.000788027
104	104	1	112.287	0.000788027
105	105	1	105.264	0.000504637
106	106	2	105.264	0.000504637
107	107	2	195.851	0.0020932
108	108	2	990.652	0.0297826
109	109	2	1822.85	0.0841259
110	110	2	224.575	0.00236408
111	111	0	112.287	0.000788027
112	112	1	455.65	0.00738674
113	113	1	1527.46	0.0534802
114	114	2	105.264	0.000504637
115	115	1	835.864	0.0228189
116	116	1	152.509	0.00109931
117	117	2	1710.17	0.0609218
118	118	2	168.431	0.00157605
119	119	0	168.431	0.00157605
120	120	1	246.122	0.00265997
121	121	1	112.287	0.000788027
122	122	2	280.718	0.00315211
123	123	3	105.264	0.000504637
124	124	1	168.431	0.00157605
125	125	3	1098.98	0.0331468
126	126	1	112.287	0.000788027
127	127	1	158.861	0.00107609
128	128	1	105.264	0.000504637
129	129	2	445.339	0.00986236
130	130	2	112.287	0.000788027
131	131	2	152.521	0.00109951
132	132	1	112.287	0.000788027
133	133	2	112.287	0.000788027
134	134	1	112.287	0.000788027
135	135	2	112.287	0.000788027
136	136	1	923.683	0.0276119
137	137	1	1512.07	0.072601
138	138	1	112.287	0.000788027
139	139	2	264.808	0.00267556
140	140	2	112.287	0.000788027
141	141	1	112.287	0.000788027
142	142	1	112.287	0.000788027
143	143	3	3677.75	0.290536
144	144	1	1103.63	0.0246426
145	145	1	413.731	0.00810532
146	146	1	105.913	0.000539555
147	147	1	161.547	0.000915774
148	148	1	364.282	0.0052453
149	149	2	1064.55	0.0347103
150	150	1	224.575	0.00236408
151	151	1	112.287	0.000788027
152	152	1	168.431	0.00157605
153	153	0	105.913	0.000539555
154	154	1	168.431	0.00157605
155	155	0	393.005	0.00472816
156	156	1	112.287	0.000788027
157	157	0	387.743	0.00251645
158	158	0	884.438	0.00621322
159	159	0	105.913	0.000539555
160	160	1	112.287	0.000788027
161	161	1	209.867	0.0021174
162	162	2	693.539	0.0135885
163	163	1	105.264	0.000504637
164	164	1	604.743	0.0146823
165	165	1	889.568	0.024335
166	166	1	752.37	0.0261022
167	167	2	5038.83	0.242689
168	168	1	2200.79	0.0876093
169	169	1	299.501	0.0036452
170	170	1	1361.13	0.0865503
171	171	1	1046.44	0.0224638
172	172	2	1929.13	0.0712439
173	173	1	224.533	0.00243257
174	174	1	112.287	0.000788027
175	175	1	105.264	0.000504637
176	176	1	610.969	0.0182656
177	177	1	519.175	0.0132069
178	178	1	555.612	0.0138158
179	179	2	230.351	0.00268886
180	180	1	152.521	0.00109951
181	181	2	1053.41	0.031493
182	182	1	417.893	0.0076968
183	183	1	112.287	0.000788027
184	184	1	105.264	0.000504637
185	185	1	112.287	0.000788027
186	186	1	232.716	0.00270643
187	187	1	105.264	0.000504637
188	188	1	168.431	0.00157605
189	189	1	168.431	0.00157605
190	190	1	112.287	0.000788027
191	191	1	459.067	0.0124565
192	192	1	112.287	0.000788027
193	193	1	112.287	0.000788027
194	194	1	168.431	0.00157605
195	195	1	928.52	0.0445979
196	196	1	112.287	0.000788027
197	197	2	2563.86	0.184637
198	198	1	1585.01	0.0793571
199	199	1	708.064	0.020941
200	200	1	168.431	0.00157605
201	201	1	112.287	0.000788027
202	202	1	105.264	0.000504637
203	203	1	218.095	0.00178181
204	204	1	105.264	0.000504637
205	205	2	306.805	0.00564369
206	206	1	477.668	0.0102086
207	207	1	112.287	0.000788027
208	208	1	944.456	0.0375811
209	209	1	112.287	0.000788027
210	210	1	112.287	0.000788027
211	211	2	449.149	0.0086683
212	212	1	346.135	0.00410203
213	213	1	168.431	0.00157605
214	214	0	105.913	0.000539555
215	215	1	240.409	0.00276954
216	216	1	112.287	0.000788027
217	217	1	195.851	0.0020932
218	218	1	105.264	0.000504637
219	219	1	159.266	0.00106357
220	220	1	112.287	0.000788027
221	221	1	152.509	0.00109931
222	222	1	112.287	0.000788027
223	223	1	168.431	0.00157605
224	224	2	3161.76	0.14153
225	225	1	189.079	0.00164767
226	226	1	105.264	0.000504637
227	227	2	168.431	0.00157605
228	228	1	105.264	0.000504637
229	229	1	105.264	0.000504637
230	230	1	105.264	0.000504637
231	231	1	259.273	0.00394013
232	232	1	112.287	0.000788027
233	233	1	168.431	0.00157605
234	234	2	798.329	0.0233541
235	235	1	112.287	0.000788027
236	236	1	643.779	0.0141218
237	237	2	1957.21	0.0781862
238	238	1	105.264	0.000504637
239	239	1	112.287	0.000788027
240	240	1	105.264	0.000504637
241	241	1	168.431	0.00157605
242	242	1	112.287	0.000788027
243	243	1	161.695	0.00113447
244	244	1	112.287	0.000788027
245	245	1	189.079	0.00164767
246	246	1	105.264	0.000504637
247	247	1	112.287	0.000788027
248	248	1	407.996	0.00681991
249	249	1	1751.67	0.0801517
250	250	1	112.287	0.000788027
251	251	1	201.29	0.0018504
252	252	1	336.862	0.00394013
253	253	2	3279.5	0.219592
254	254	1	168.431	0.00157605
255	255	1	168.431	0.00157605
256	256	1	112.287	0.000788027
257	257	1	276.498	0.00173227
258	258	2	168.431	0.00157605
259	259	1	201.29	0.0018504
260	260	1	152.521	0.00109951
261	261	1	232.302	0.00254068
262	262	1	793.828	0.0333368
263	263	0	548.464	0.00850822
264	264	1	152.509	0.00109931
265	265	1	630.805	0.0164664
266	266	1	105.264	0.000504637
267	267	2	2730.37	0.153554
268	268	1	112.287	0.000788027
269	269	1	377.831	0.00592172
270	270	1	168.431	0.00157605
271	271	1	112.287	0.000788027
272	272	1	112.287	0.000788027
273	273	1	168.431	0.00157605
274	274	1	1740.47	0.0779372
275	275	1	168.431	0.00157605
276	276	1	112.287	0.000788027
277	277	1	105.264	0.000504637
278	278	1	224.575	0.00236408
279	279	0	320.951	0.00503964
280	280	1	257.233	0.00347093
281	281	1	112.287	0.000788027
282	282	2	168.431	0.00157605
283	283	1	403.402	0.00729088
284	284	1	168.431	0.00157605
285	285	1	112.287	0.000788027
286	286	1	158.863	0.00107614
287	287	1	161.547	0.000915774
288	288	1	105.264	0.000504637
289	289	2	112.287	0.000788027
290	290	1	105.264	0.000504637
291	291	1	105.264	0.000504637
292	292	1	255.622	0.00259968
293	293	1	300.204	0.00331602
294	294	1	105.264	0.000504637
295	295	0	112.287	0.000788027
296	296	1	205.44	0.00178076
297	297	1	152.509	0.00109931
298	298	1	112.287	0.000788027
299	299	1	168.431	0.00157605
300	300	1	112.287	0.000788027
301	301	1	201.29	0.0018504
302	302	1	259.347	0.00268384
303	303	1	112.287	0.000788027
304	304	1	157.221	0.00122047
305	305	1	105.264	0.000504637
306	306	1	112.287	0.000788027
307	307	1	112.287	0.000788027
308	308	2	1388.88	0.0541671
309	309	1	168.431	0.00157605
310	310	1	667.49	0.0239584
311	311	1	112.287	0.000788027
312	312	2	521.564	0.0153468
313	313	1	105.264	0.000504637
314	314	1	993.018	0.0395721
315	315	1	328.135	0.00426472
316	316	1	112.287	0.000788027
317	317	1	112.287	0.000788027
318	318	1	112.287	0.000788027
319	319	1	277.27	0.00336604
320	320	1	112.287	0.000788027
321	321	1	105.913	0.000539555
322	322	1	112.287	0.000788027
323	323	1	112.287	0.000788027
324	324	1	105.264	0.000504637
325	325	1	2333.16	0.151725
326	326	2	467.056	0.0122769
327	327	1	158.851	0.00107595
328	328	1	189.071	0.00164753
329	329	2	8793.55	0.792299
330	330	1	168.431	0.00157605
331	331	2	168.431	0.00157605
332	332	1	105.264	0.000504637
333	333	1	112.287	0.000788027
334	334	1	168.431	0.00157605
335	335	0	105.264	0.000504637
336	336	1	112.287	0.000788027
337	337	1	112.287	0.000788027
338	338	1	280.718	0.00315211
339	339	1	498.269	0.00658761
340	340	1	272.102	0.00325311
341	341	1	112.287	0.000788027
342	342	1	112.287	0.000788027
343	343	1	112.287	0.000788027
344	344	1	112.287	0.000788027
345	345	1	112.287	0.000788027
346	346	1	112.287	0.000788027
347	347	1	168.431	0.00157605
348	348	1	105.264	0.000504637
349	349	1	112.287	0.000788027
350	350	1	235.994	0.00310877
351	351	1	157.221	0.00122047
352	352	1	105.264	0.000504637
353	353	1	152.521	0.00109951
354	354	1	112.287	0.000788027
355	355	1	195.851	0.0020932
356	356	2	112.287	0.000788027
357	357	1	112.287	0.000788027
358	358	1	112.287	0.000788027
359	359	1	216.972	0.00151632
360	360	1	224.575	0.00236408
361	361	2	224.575	0.00315211
362	362	1	1025.49	0.0395384
363	363	1	112.287	0.000788027
364	364	1	105.264	0.000504637
365	365	1	112.287	0.000788027
366	366	1	112.287	0.000788027
367	367	1	112.287	0.000788027
368	368	1	112.287	0.000788027
369	369	1	827.133	0.0248789
370	370	1	189.079	0.00164767
371	371	1	742.84	0.0172256
372	372	2	3383.49	0.301711
373	373	1	867.097	0.0151119
374	374	1	105.264	0.000504637
375	375	1	503.281	0.00916154
376	376	2	4465.85	0.290194
377	377	1	477.503	0.0108144
378	378	1	105.264	0.000504637
379	379	0	105.913	0.000539555
380	380	0	105.913	0.000539555
381	381	1	112.287	0.000788027
382	382	1	212.979	0.00162659
383	383	2	152.521	0.00109951
384	384	1	158.851	0.00107595
385	385	2	692.411	0.0127682
386	386	1	532.969	0.00623349
387	387	1	152.509	0.00109931
388	388	2	449.149	0.00709224
389	389	1	158.863	0.00107614
390	390	1	112.287	0.000788027
391	391	1	112.287	0.000788027
392	392	1	112.287	0.000788027
393	393	1	112.287	0.000788027
394	394	1	324.646	0.00461959
395	395	1	105.264	0.000504637
396	396	0	224.575	0.00236408
397	397	1	2084.24	0.0820832
398	398	1	112.287	0.000788027
399	399	1	112.287	0.000788027
400	400	1	1565.87	0.0359716
401	401	2	927.821	0.0463301
402	402	1	105.913	0.000539555
403	403	2	545.01	0.0148742
404	404	1	112.287	0.000788027
405	405	1	882.574	0.0219357
406	406	1	3230.39	0.152039
407	407	1	112.287	0.000788027
408	408	1	676.477	0.018736
409	409	1	105.264	0.000504637
410	410	1	112.287	0.000788027
411	411	2	112.287	0.000788027
412	412	2	152.521	0.00109951
413	413	1	964.411	0.0534856
414	414	1	442.524	0.00535035
415	415	2	708.692	0.0202165
416	416	1	756.911	0.0174624
417	417	2	1873.46	0.115922
418	418	1	725.424	0.0240812
419	419	0	105.913	0.000539555
420	420	0	105.913	0.000539555
421	421	1	214.121	0.0015796
422	422	1	105.913	0.000539555
423	423	1	112.287	0.000788027
424	424	2	460.621	0.00912496
425	425	1	1582.17	0.0347557
426	426	1	105.264	0.000504637
427	427	1	105.264	0.000504637
428	428	1	633.323	0.0214037
429	429	2	112.287	0.000788027
430	430	1	112.287	0.000788027
431	431	2	112.287	0.000788027
432	432	1	105.264	0.000504637
433	433	1	112.287	0.000788027
434	434	2	380.635	0.00578089
435	435	3	168.431	0.00157605
436	436	2	112.287	0.000788027
437	437	1	161.554	0.000915822
438	438	2	112.287	0.000788027
439	439	2	112.287	0.000788027
440	440	2	112.287	0.000788027
441	441	1	112.287	0.000788027
442	442	1	168.431	0.00157605
443	443	1	112.287	0.000788027
444	444	2	658.212	0.0235539
445	445	1	321.832	0.0060868
446	446	3	240.409	0.00276954
447	447	1	112.287	0.000788027
448	448	1	299.991	0.00383642
449	449	1	168.431	0.00157605
450	450	2	112.287	0.000788027
451	451	1	112.287	0.000788027
452	452	1	112.287	0.000788027
453	453	1	112.287	0.000788027
454	454	1	112.287	0.000788027
455	455	1	159.275	0.00106372
456	456	1	112.287	0.000788027
457	457	2	772.349	0.0152741
458	458	1	112.287	0.000788027
459	459	1	112.287	0.000788027
460	460	1	112.287	0.000788027
461	461	1	112.287	0.000788027
462	462	1	1070.99	0.0308357
463	463	1	3841.31	0.296276
464	464	1	112.287	0.000788027
465	465	2	1116.72	0.0308011
466	466	2	161.554	0.000915822
467	467	2	152.521	0.00109951
468	468	2	439.926	0.00601674
469	469	0	105.913	0.000539555
470	470	0	105.913	0.000539555
471	471	0	105.913	0.000539555
472	472	2	168.431	0.00157605
473	473	2	308.939	0.00335796
474	474	1	112.287	0.000788027
475	475	2	112.287	0.000788027
476	476	1	262.244	0.00342889
477	477	1	112.287	0.000788027
478	478	2	112.287	0.000788027
479	479	1	112.287	0.000788027
480	480	1	112.287	0.000788027
481	481	1	158.855	0.00107603
482	482	1	112.287	0.000788027
483	483	1	112.287	0.000788027
484	484	2	565.229	0.00972169
485	485	3	2927.39	0.176127
486	486	1	105.913	0.000539555
487	487	1	313.76	0.00420794
488	488	1	152.509	0.00109931
489	489	1	152.521	0.00109951
490	490	1	159.28	0.00106383
491	491	1	112.287	0.000788027
492	492	1	936.937	0.0398722
493	493	1	280.718	0.00315211
494	494	2	224.575	0.00236408
495	495	1	3268.19	0.274959
496	496	1	105.913	0.000539555
497	497	1	105.913	0.000539555
498	498	1	152.521	0.00109951
499	499	1	5526.55	0.407244
500	500	1	112.287	0.000788027
501	501	1	112.287	0.000788027
502	502	1	112.287	0.000788027
503	503	1	112.287	0.000788027
504	504	1	112.287	0.000788027
505	505	1	105.264	0.000504637
506	506	2	112.287	0.000788027
507	507	1	348.562	0.00496544
508	508	1	112.287	0.000788027
509	509	1	112.287	0.000788027
510	510	1	168.431	0.00157605
511	511	1	727.346	0.0202668
512	512	2	201.304	0.00185059
513	513	1	105.264	0.000504637
514	514	1	112.287	0.000788027
515	515	2	2506.72	0.17207
516	516	1	112.287	0.000788027
517	517	0	105.913	0.000539555
518	518	1	535.513	0.00808566
519	519	1	168.431	0.00157605
520	520	2	483.848	0.00788027
521	521	1	189.068	0.00164753
522	522	2	5431.55	0.370161
523	523	1	658.619	0.0131859
524	524	1	468.892	0.0075677
525	525	1	195.851	0.0020932
526	526	1	105.264	0.000504637
527	527	2	168.431	0.00157605
528	528	2	168.431	0.00157605
529	529	1	105.264	0.000504637
530	530	1	294.516	0.00352471
531	531	1	224.575	0.00236408
532	532	1	105.264	0.000504637
533	533	1	105.913	0.000539555
534	534	1	112.287	0.000788027
535	535	1	105.264	0.000504637
536	536	1	168.431	0.00157605
537	537	1	112.287	0.000788027
538	538	2	112.287	0.000788027
539	539	1	112.287	0.000788027
540	540	2	112.287	0.000788027
541	541	1	212.978	0.00162656
542	542	1	112.287	0.000788027
543	543	1	112.287	0.000788027
544	544	2	112.287	0.000788027
545	545	1	112.287	0.000788027
546	546	1	158.857	0.00107608
547	547	2	112.287	0.000788027
548	548	1	112.287	0.000788027
549	549	1	168.431	0.00157605
550	550	1	224.575	0.00236408
551	551	2	224.575	0.00236408
552	552	1	112.287	0.000788027
553	553	1	105.913	0.000539555
554	554	1	105.913	0.000539555
555	555	1	112.287	0.000788027
556	556	1	112.287	0.000788027
557	557	1	112.287	0.000788027
558	558	1	377.684	0.00573887
559	559	1	152.521	0.00109951
560	560	1	105.913	0.000539555
561	561	1	280.718	0.00315211
562	562	2	105.264	0.000504637
563	563	2	433.06	0.0108106
564	564	1	168.431	0.00157605
565	565	1	747.368	0.0147334
566	566	0	152.521	0.00109951
567	567	1	112.287	0.000788027
568	568	2	112.287	0.000788027
569	569	2	112.287	0.000788027
570	570	2	1025.95	0.0273103
571	571	1	224.575	0.00236408
572	572	1	152.509	0.00109931
573	573	1	152.509	0.00109931
574	574	1	658.06	0.0203766
575	575	1	5630.03	0.296157
576	576	2	112.287	0.000788027
577	577	2	112.287	0.000788027
578	578	1	168.431	0.00157605
579	579	2	460.877	0.0108925
580	580	1	112.287	0.000788027
581	581	1	263.723	0.00326129
582	582	1	923.411	0.0190519
583	583	2	2145.69	0.133663
584	584	2	105.264	0.000504637
585	585	1	336.862	0.00394013
586	586	2	336.862	0.00394013
587	587	3	112.287	0.000788027
588	588	2	335.754	0.00603641
589	589	1	112.287	0.000788027
590	590	1	105.264	0.000504637
591	591	2	112.287	0.000788027
592	592	1	105.264	0.000504637
593	593	1	105.913	0.000539555
594	594	1	767.564	0.0287908
595	595	0	105.913	0.000539555
596	596	0	105.913	0.000539555
597	597	1	105.264	0.000504637
598	598	0	105.913	0.000539555
599	599	2	105.264	0.000504637
600	600	1	168.431	0.00157605
601	601	1	105.913	0.000539555
602	602	1	159.28	0.00106383
603	603	2	112.287	0.000788027
604	604	3	112.287	0.000788027
605	605	1	168.431	0.00157605
606	606	3	2655.93	0.142215
607	607	1	837.399	0.0277533
608	608	2	112.287	0.000788027
609	609	1	201.291	0.0018504
610	610	1	112.287	0.000788027
611	611	1	105.264	0.000504637
612	612	1	112.287	0.000788027
613	613	1	105.264	0.000504637
614	614	1	112.287	0.000788027
615	615	2	112.287	0.000788027
616	616	1	112.287	0.000788027
617	617	2	336.862	0.00472816
618	618	1	112.287	0.000788027
619	619	1	168.431	0.00157605
620	620	2	568.139	0.0167308
621	621	2	112.287	0.000788027
622	622	1	372.31	0.00843986
623	623	1	112.287	0.000788027
624	624	2	112.287	0.000788027
625	625	1	335.284	0.00495557
626	626	1	112.287	0.000788027
627	627	3	1302.31	0.0553261
628	628	2	112.287	0.000788027
629	629	2	224.575	0.00236408
630	630	3	537.661	0.0135421
631	631	1	112.287	0.000788027
632	632	2	1248.36	0.0541251
633	633	1	685.091	0.0113425
634	634	1	112.287	0.000788027
635	635	2	112.287	0.000788027
636	636	1	846.963	0.0265098
637	637	1	224.575	0.00236408
638	638	1	168.431	0.00157605
639	639	1	105.264	0.000504637
640	640	2	1359.25	0.0678139
641	641	1	1511.28	0.076839
642	642	0	286.29	0.00357404
643	643	1	112.287	0.000788027
644	644	1	224.575	0.00236408
645	645	1	112.287	0.000788027
646	646	1	159.28	0.00106383
647	647	1	2484.77	0.156984
648	648	1	229.514	0.00273425
649	649	1	105.913	0.000539555
650	650	2	5973.31	0.5031
651	651	1	105.913	0.000539555
652	652	1	112.287	0.000788027
653	653	1	105.264	0.000504637
654	654	1	112.287	0.000788027
655	655	1	112.287	0.000788027
656	656	1	734.433	0.0320749
657	657	1	958.208	0.0354246
658	658	1	112.287	0.000788027
659	659	1	214.118	0.00157948
660	660	1	112.287	0.000788027
661	661	1	780.556	0.024329
662	662	2	105.913	0.000539555
663	663	0	105.913	0.000539555
664	664	0	105.913	0.000539555
665	665	0	381.19	0.00311886
666	666	0	105.913	0.000539555
667	667	0	105.913	0.000539555
668	668	1	168.431	0.00157605
669	669	1	224.575	0.00236408
670	670	1	105.264	0.000504637
671	671	1	4938.34	0.384937
672	672	1	112.287	0.000788027
673	673	0	213.511	0.0019813
674	674	1	247.45	0.00296413
675	675	1	112.287	0.000788027
676	676	1	112.287	0.000788027
677	677	1	112.287	0.000788027
678	678	0	112.287	0.000788027
679	679	1	112.287	0.000788027
680	680	0	105.264	0.000504637
681	681	1	112.287	0.000788027
682	682	1	112.287	0.000788027
683	683	1	112.287	0.000788027
684	684	1	112.287	0.000788027
685	685	1	112.287	0.000788027
686	686	1	311.237	0.0058079
687	687	1	112.287	0.000788027
688	688	1	112.287	0.000788027
689	689	2	112.287	0.000788027
690	690	1	315.417	0.00394013
691	691	2	112.287	0.000788027
692	692	2	105.264	0.000504637
693	693	0	257.329	0.00300843
694	694	1	112.287	0.000788027
695	695	2	112.287	0.000788027
696	696	1	112.287	0.000788027
697	697	2	105.264	0.000504637
698	698	1	531.473	0.0176819
699	699	1	763.823	0.0270736
700	700	1	6951.15	0.367494
701	701	1	112.287	0.000788027
702	702	2	168.431	0.00157605
703	703	1	105.264	0.000504637
704	704	1	112.287	0.000788027
705	705	1	112.287	0.000788027
706	706	1	112.287	0.000788027
707	707	1	112.287	0.000788027
708	708	1	358.33	0.00593358
709	709	1	105.264	0.000504637
710	710	1	112.287	0.000788027
711	711	1	168.431	0.00157605
712	712	1	617.977	0.0151991
713	713	1	1194.77	0.0432701
714	714	1	152.509	0.00109931
715	715	1	201.302	0.00185059
716	716	1	247.629	0.00285265
717	717	2	2738.02	0.103171
718	718	2	280.718	0.00315211
719	719	3	1561.57	0.0634785
720	720	2	719.469	0.0158283
721	721	3	336.862	0.00394013
722	722	2	561.436	0.0126084
723	723	0	1511.69	0.0861106
724	724	1	112.287	0.000788027
725	725	0	105.264	0.000504637
726	726	0	105.264	0.000504637
727	727	1	105.264	0.000504637
728	728	0	105.913	0.000539555
729	729	0	105.913	0.000539555
730	730	0	214.118	0.00157948
731	731	2	112.287	0.000788027
732	732	1	161.547	0.000915774
733	733	2	224.575	0.00236408
734	734	1	217.862	0.00131729
735	735	1	112.287	0.000788027
736	736	1	105.264	0.000504637
737	737	1	112.287	0.000788027
738	738	2	168.431	0.00157605
739	739	1	224.575	0.00236408
740	740	1	419.661	0.0071725
741	741	1	168.431	0.00157605
742	742	2	112.287	0.000788027
743	743	3	617.58	0.0118204
744	744	2	168.431	0.00157605
745	745	1	112.287	0.000788027
746	746	2	739.802	0.0156343
747	747	2	280.718	0.00315211
748	748	1	168.431	0.00157605
749	749	2	5728.29	0.354069
750	750	1	112.287	0.000788027
751	751	2	158.855	0.00107603
752	752	3	461.096	0.0111678
753	753	2	778.099	0.0173533
754	754	1	168.431	0.00157605
755	755	2	195.851	0.0020932
756	756	1	112.287	0.000788027
757	757	1	2252.47	0.061425
758	758	1	280.718	0.00315211
759	759	0	112.287	0.000788027
760	760	2	112.287	0.000788027
761	761	2	218.096	0.00178191
762	762	2	785.102	0.0217758
763	763	2	3918.77	0.23166
764	764	1	112.287	0.000788027
765	765	1	158.857	0.00107608
766	766	1	2207.52	0.0997167
767	767	1	533.64	0.0134747
768	768	1	105.264	0.000504637
769	769	1	280.718	0.00315211
770	770	2	112.287	0.000788027
771	771	2	112.287	0.000788027
772	772	2	112.287	0.000788027
773	773	2	112.287	0.000788027
774	774	2	168.431	0.00157605
775	775	2	161.688	0.00113442
776	776	2	159.28	0.00106383
777	777	2	112.287	0.000788027
778	778	2	401.98	0.0088244
779	779	2	159.28	0.00106383
780	780	2	112.287	0.000788027
781	781	1	112.287	0.000788027
782	782	1	112.287	0.000788027
783	783	2	105.264	0.000504637
784	784	2	611.045	0.0214685
785	785	1	112.287	0.000788027
786	786	1	1310.69	0.0500211
787	787	1	1199.37	0.0272255
788	788	2	161.547	0.000915774
789	789	1	168.431	0.00157605
790	790	2	391.767	0.00576456
791	791	1	1432.83	0.0405295
792	792	0	493.705	0.0042489
793	793	0	381.19	0.00311886
794	794	1	161.561	0.00091587
795	795	0	105.264	0.000504637
796	796	1	105.264	0.000504637
797	797	2	105.264	0.000504637
798	798	1	161.547	0.000915774
799	799	0	442.835	0.00290412
800	800	1	105.264	0.000504637
801	801	1	105.264	0.000504637
802	802	0	505.293	0.00630422
803	803	1	112.287	0.000788027
804	804	1	105.913	0.000539555
805	805	2	168.431	0.00157605
806	806	2	105.264	0.000504637
807	807	2	105.913	0.000539555
808	808	1	112.287	0.000788027
809	809	2	427.286	0.00584916
810	810	0	105.913	0.000539555
811	811	2	1892.5	0.113378
812	812	2	112.287	0.000788027
813	813	1	168.431	0.00157605
814	814	1	112.287	0.000788027
815	815	2	112.287	0.000788027
816	816	0	159.28	0.00106383
817	817	2	161.561	0.00091587
818	818	2	210.681	0.00142051
819	819	2	224.575	0.00315211
820	820	2	105.264	0.000504637
821	821	2	401.231	0.00764026
822	822	0	105.913	0.000539555
823	823	0	105.913	0.000539555
824	824	1	112.287	0.000788027
825	825	1	112.287	0.000788027
826	826	0	161.547	0.000915774
827	827	2	112.287	0.000788027
828	828	1	112.287	0.000788027
829	829	1	112.287	0.000788027
830	830	2	168.431	0.00157605
831	831	0	112.287	0.000788027
832	832	1	5237.76	0.366625
833	833	1	112.287	0.000788027
834	834	1	168.431	0.00157605
835	835	1	479.825	0.00889047
836	836	1	14083.9	1.22441
837	837	1	772.784	0.0220639
838	838	1	112.287	0.000788027
839	839	1	336.862	0.00394013
840	840	1	112.287	0.000788027
841	841	1	112.287	0.000788027
842	842	1	168.431	0.00157605
843	843	2	112.287	0.000788027
844	844	1	105.264	0.000504637
845	845	0	308.769	0.00358037
846	846	2	105.913	0.000539555
847	847	1	105.264	0.000504637
848	848	1	168.431	0.00157605
849	849	2	793.274	0.0143685
850	850	1	112.287	0.000788027
851	851	1	280.718	0.00315211
852	852	0	168.431	0.00157605
853	853	1	112.287	0.000788027
854	854	2	592.866	0.013003
855	855	2	105.913	0.000539555
856	856	2	792.146	0.0239584
857	857	1	112.287	0.000788027
858	858	1	266.244	0.00219843
859	859	2	112.287	0.000788027
860	860	1	112.287	0.000788027
861	861	1	105.264	0.000504637
862	862	0	268.743	0.00219547
863	863	1	105.264	0.000504637
864	864	2	112.287	0.000788027
865	865	1	112.287	0.000788027
866	866	1	112.287	0.000788027
867	867	2	112.287	0.000788027
868	868	1	112.287	0.000788027
869	869	1	112.287	0.000788027
870	870	1	112.287	0.000788027
871	871	1	112.287	0.000788027
872	872	2	112.287	0.000788027
873	873	1	168.431	0.00157605
874	874	1	224.575	0.00236408
875	875	2	112.287	0.000788027
876	876	0	168.431	0.00157605
877	877	2	345.941	0.00488361
878	878	1	940.037	0.0271513
879	879	1	105.264	0.000504637
880	880	1	112.287	0.000788027
881	881	2	377.966	0.00667495
882	882	1	157.208	0.00122021
883	883	0	280.718	0.00394013
884	884	1	161.547	0.000915774
885	885	0	276.498	0.00173227
886	886	1	105.264	0.000504637
887	887	0	1150.82	0.0313999
888	888	0	105.913	0.000539555
889	889	0	105.264	0.000504637
890	890	2	105.913	0.000539555
891	891	1	105.264	0.000504637
892	892	0	161.547	0.000915774
893	893	0	1160.41	0.00549369
894	894	0	442.835	0.00290412
895	895	1	112.287	0.000788027
896	896	0	105.913	0.000539555
897	897	0	381.901	0.00264805
898	898	0	272.805	0.00213014
899	899	0	105.913	0.000539555
900	900	0	1182.33	0.0160969
901	901	1	161.547	0.000915774
902	902	1	168.431	0.00157605
903	903	1	168.431	0.00157605
904	904	2	112.287	0.000788027
905	905	1	161.547	0.000915774
906	906	0	105.264	0.000504637
907	907	1	667.334	0.0140492
908	908	1	280.718	0.00315211
909	909	1	168.431	0.00157605
910	910	1	105.264	0.000504637
911	911	2	105.264	0.000504637
912	912	2	112.287	0.000788027
913	913	2	626.18	0.0112913
914	914	0	105.913	0.000539555
915	915	1	105.264	0.000504637
916	916	2	112.287	0.000788027
917	917	1	112.287	0.000788027
918	918	2	112.287	0.000788027
919	919	1	152.509	0.00109931
920	920	2	112.287	0.000788027
921	921	1	224.575	0.00236408
922	922	2	112.287	0.000788027
923	923	1	280.718	0.00315211
924	924	2	112.287	0.000788027
925	925	0	550.281	0.0154009
926	926	2	112.287	0.000788027
927	927	1	105.913	0.000539555
928	928	0	324.599	0.00310621
929	929	2	2930.32	0.208175
930	930	2	168.431	0.00157605
931	931	2	3283.84	0.174255
932	932	1	112.287	0.000788027
933	933	1	336.862	0.00394013
934	934	1	112.287	0.000788027
935	935	0	105.913	0.000539555
936	936	0	336.35	0.00644291
937	937	1	280.718	0.00315211
938	938	1	352.125	0.00605055
939	939	1	258.938	0.00244489
940	940	1	112.287	0.000788027
941	941	0	669.536	0.0259044
942	942	1	224.575	0.00236408
943	943	0	2061.24	0.14891
944	944	1	189.08	0.00164772
945	945	3	19207.3	1.56844
946	946	2	307.111	0.00418697
947	947	2	299.618	0.00394117
948	948	2	586.633	0.0113929
949	949	1	195.851	0.0020932
950	950	1	1367.1	0.072822
951	951	1	112.287	0.000788027
952	952	1	152.521	0.00109951
953	953	1	105.264	0.000504637
954	954	1	168.431	0.00157605
955	955	2	4746.21	0.245373
956	956	1	321.637	0.00497471
957	957	0	105.913	0.000539555
958	958	1	249.953	0.00252063
959	959	2	627.112	0.0194359
960	960	1	383.719	0.00660421
961	961	1	105.264	0.000504637
962	962	2	410.635	0.00670977
963	963	1	247.106	0.00328363
964	964	2	203.13	0.00236408
965	965	1	393.005	0.00472816
966	966	1	239.98	0.00290228
967	967	2	112.287	0.000788027
968	968	1	630.658	0.0140401
969	969	1	237.885	0.00270653
970	970	1	105.913	0.000539555
971	971	1	105.913	0.000539555
972	972	1	8408.41	0.530768
973	973	0	105.913	0.000539555
974	974	0	105.913	0.000539555
975	975	1	448.116	0.00781798
976	976	1	112.287	0.000788027
977	977	1	105.264	0.000504637
978	978	0	105.913	0.000539555
979	979	1	112.287	0.000788027
980	980	0	214.118	0.00157948
981	981	2	1019.39	0.0410935
982	982	1	112.287	0.000788027
983	983	1	112.287	0.000788027
984	984	2	447.825	0.01002
985	985	1	112.287	0.000788027
986	986	1	152.509	0.00109931
987	987	1	161.69	0.00113452
988	988	1	1909.41	0.0821542
989	989	1	112.287	0.000788027
990	990	1	112.287	0.000788027
991	991	1	112.287	0.000788027
992	992	1	112.287	0.000788027
993	993	1	112.287	0.000788027
994	994	1	105.264	0.000504637
995	995	1	161.547	0.000915774
996	996	2	462.769	0.0105331
997	997	1	583.113	0.0119237
998	998	1	3343.74	0.15894
999	999	1	112.287	0.000788027
1000	1000	2	441.322	0.0102137
1001	1001	1	112.287	0.000788027
1002	1002	1	112.287	0.000788027
1003	1003	0	603.366	0.00460734
1004	1004	1	112.287	0.000788027
1005	1005	1	159.28	0.00106383
1006	1006	2	217.691	0.0017038
1007	1007	1	161.547	0.000915774
1008	1008	1	105.913	0.000539555
1009	1009	1	105.264	0.000504637
1010	1010	1	105.913	0.000539555
1011	1011	2	2594.94	0.138906
1012	1012	1	11422.9	0.97423
1013	1013	1	224.533	0.00243257
1014	1014	1	2440.65	0.123768
1015	1015	1	507.056	0.0114684
1016	1016	1	112.287	0.000788027
1017	1017	1	112.287	0.000788027
1018	1018	1	152.509	0.00109931
1019	1019	1	112.287	0.000788027
1020	1020	2	342.473	0.00728117
1021	1021	1	258.536	0.00301758
1022	1022	1	214.118	0.00157948
1023	1023	1	112.287	0.000788027
1024	1024	1	3616.36	0.220187
1025	1025	1	342.473	0.00532726
1026	1026	1	196.223	0.00172681
1027	1027	1	105.264	0.000504637
1028	1028	1	105.264	0.000504637
1029	1029	1	896.186	0.0324722
1030	1030	1	112.287	0.000788027
1031	1031	1	112.287	0.000788027
1032	1032	1	105.913	0.000539555
1033	1033	1	714.819	0.0267879
1034	1034	1	105.264	0.000504637
1035	1035	1	112.287	0.000788027
1036	1036	1	105.264	0.000504637
1037	1037	1	152.521	0.00109951
1038	1038	1	105.913	0.000539555
1039	1039	0	105.913	0.000539555
1040	1040	0	159.28	0.00106383
1041	1041	1	105.264	0.000504637
1042	1042	3	224.575	0.00236408
1043	1043	2	105.264	0.000504637
1044	1044	1	168.431	0.00157605
1045	1045	1	187.412	0.00198034
1046	1046	1	105.264	0.000504637
1047	1047	1	105.264	0.000504637
1048	1048	1	112.287	0.000788027
1049	1049	2	224.575	0.00236408
1050	1050	2	112.287	0.000788027
1051	1051	2	105.264	0.000504637
1052	1052	1	152.521	0.00109951
1053	1053	1	112.287	0.000788027
1054	1054	1	105.264	0.000504637
1055	1055	1	105.264	0.000504637
1056	1056	2	168.431	0.00157605
1057	1057	1	224.575	0.00236408
1058	1058	1	336.572	0.00624626
1059	1059	2	112.287	0.000788027
1060	1060	1	112.287	0.000788027
1061	1061	2	266.244	0.00219843
1062	1062	2	161.688	0.00113442
1063	1063	1	112.287	0.000788027
1064	1064	3	1180.04	0.0227037
1065	1065	1	253.215	0.00257175
1066	1066	1	105.913	0.000539555
1067	1067	1	112.287	0.000788027
1068	1068	1	112.287	0.000788027
1069	1069	1	112.287	0.000788027
1070	1070	1	112.287	0.000788027
1071	1071	1	112.287	0.000788027
1072	1072	1	112.287	0.000788027
1073	1073	3	105.264	0.000504637
1074	1074	1	105.264	0.000504637
1075	1075	1	112.287	0.000788027
1076	1076	2	168.431	0.00157605
1077	1077	1	105.264	0.000504637
1078	1078	1	112.287	0.000788027
1079	1079	1	279.977	0.00378642
1080	1080	1	112.287	0.000788027
1081	1081	2	224.575	0.00236408
1082	1082	0	212.986	0.00162688
1083	1083	1	105.264	0.000504637
1084	1084	1	105.264	0.000504637
1085	1085	0	112.287	0.000788027
1086	1086	1	105.264	0.000504637
1087	1087	3	523.376	0.0103875
1088	1088	1	105.264	0.000504637
1089	1089	1	224.575	0.00236408
1090	1090	2	112.287	0.000788027
1091	1091	1	343.13	0.00637457
1092	1092	0	105.913	0.000539555
1093	1093	1	112.287	0.000788027
1094	1094	1	112.287	0.000788027
1095	1095	1	334.148	0.0060686
1096	1096	2	112.287	0.000788027
1097	1097	1	105.913	0.000539555
1098	1098	1	224.575	0.00236408
1099	1099	1	168.431	0.00157605
1100	1100	2	105.264	0.000504637
1101	1101	2	2241.51	0.0662145
1102	1102	1	224.575	0.00236408
1103	1103	1	158.857	0.00107608
1104	1104	2	112.287	0.000788027
1105	1105	1	105.264	0.000504637
1106	1106	2	3958.85	0.233738
1107	1107	1	168.431	0.00157605
1108	1108	1	105.264	0.000504637
1109	1109	1	658.595	0.0122448
1110	1110	2	161.547	0.000915774
1111	1111	3	4265.17	0.304705
1112	1112	2	224.575	0.00236408
1113	1113	1	237.394	0.00313845
1114	1114	0	717.713	0.00562268
1115	1115	0	105.913	0.000539555
1116	1116	0	105.913	0.000539555
1117	1117	1	270.008	0.00212588
1118	1118	1	105.264	0.000504637
1119	1119	0	159.28	0.00106383
1120	1120	0	159.28	0.00106383
1121	1121	0	773.464	0.00668566
1122	1122	0	105.913	0.000539555
1123	1123	0	993.624	0.00699008
1124	1124	0	105.913	0.000539555
1125	1125	0	839.172	0.00648622
1126	1126	0	112.287	0.000788027
1127	1127	1	112.287	0.000788027
1128	1128	1	112.287	0.000788027
1129	1129	1	112.287	0.000788027
1130	1130	2	112.287	0.000788027
1131	1131	2	224.575	0.00236408
1132	1132	1	105.264	0.000504637
1133	1133	0	105.913	0.000539555
1134	1134	1	168.431	0.00157605
1135	1135	1	152.521	0.00109951
1136	1136	2	112.287	0.000788027
1137	1137	1	105.264	0.000504637
1138	1138	1	112.287	0.000788027
1139	1139	1	105.264	0.000504637
1140	1140	1	112.287	0.000788027
1141	1141	0	105.913	0.000539555
1142	1142	2	112.287	0.000788027
1143	1143	1	112.287	0.000788027
1144	1144	1	168.431	0.00157605
1145	1145	0	112.287	0.000788027
1146	1146	2	280.718	0.00315211
1147	1147	1	105.264	0.000504637
1148	1148	1	152.521	0.00109951
1149	1149	1	168.431	0.00157605
1150	1150	2	10879.6	0.874627
1151	1151	1	112.287	0.000788027
1152	1152	1	105.264	0.000504637
1153	1153	1	112.287	0.000788027
1154	1154	0	159.28	0.00106383
1155	1155	3	168.431	0.00157605
1156	1156	1	105.264	0.000504637
1157	1157	1	112.287	0.000788027
1158	1158	1	879.538	0.0352773
1159	1159	1	2123.21	0.111148
1160	1160	2	3337.45	0.18503
1161	1161	1	105.264	0.000504637
1162	1162	1	9735.16	0.556951
1163	1163	1	1443.57	0.050861
1164	1164	3	2031.22	0.117836
1165	1165	2	105.264	0.000504637
1166	1166	1	482.379	0.00804438
1167	1167	2	404.429	0.00862511
1168	1168	1	112.287	0.000788027
1169	1169	2	1976.01	0.142527
1170	1170	2	1073.33	0.0208789
1171	1171	2	515.933	0.00945632
1172	1172	1	112.287	0.000788027
1173	1173	1	534.305	0.00778827
1174	1174	0	198.299	0.00182567
1175	1175	1	168.431	0.00157605
1176	1176	1	112.287	0.000788027
1177	1177	1	5275.73	0.484028
1178	1178	2	112.287	0.000788027
1179	1179	1	105.264	0.000504637
1180	1180	1	112.287	0.000788027
1181	1181	1	224.575	0.00315211
1182	1182	1	112.287	0.000788027
1183	1183	1	509.452	0.0116508
1184	1184	1	161.703	0.00113462
1185	1185	2	4248.85	0.257569
1186	1186	1	105.913	0.000539555
1187	1187	1	105.264	0.000504637
1188	1188	1	168.431	0.00157605
1189	1189	1	590.104	0.00966028
1190	1190	1	152.509	0.00109931
1191	1191	1	105.264	0.000504637
1192	1192	2	336.862	0.00394013
1193	1193	1	243.847	0.00315516
1194	1194	2	505.842	0.0115047
1195	1195	1	112.287	0.000788027
1196	1196	2	168.431	0.00157605
1197	1197	2	112.287	0.000788027
1198	1198	1	112.287	0.000788027
1199	1199	2	336.862	0.00709224
1200	1200	1	195.851	0.0020932
1201	1201	2	1064.37	0.0206802
1202	1202	1	161.561	0.00091587
1203	1203	0	214.118	0.00157948
1204	1204	0	105.913	0.000539555
1205	1205	3	159.28	0.00106383
1206	1206	2	112.287	0.000788027
1207	1207	0	157.208	0.00122021
1208	1208	0	105.913	0.000539555
1209	1209	1	112.287	0.000788027
1210	1210	2	237.394	0.00313845
1211	1211	0	336.862	0.00394013
1212	1212	1	112.287	0.000788027
1213	1213	2	201.025	0.00211782
1214	1214	0	105.913	0.000539555
1215	1215	1	3581.85	0.144341
1216	1216	2	427.049	0.00827637
1217	1217	1	783.534	0.0154125
1218	1218	1	112.287	0.000788027
1219	1219	1	712.47	0.0170581
1220	1220	1	13587	0.885268
1221	1221	1	112.287	0.000788027
1222	1222	1	105.913	0.000539555
1223	1223	1	112.287	0.000788027
1224	1224	1	159.28	0.00106383
1225	1225	1	112.287	0.000788027
1226	1226	2	105.264	0.000504637
1227	1227	1	942.652	0.0374515
1228	1228	1	168.431	0.00157605
1229	1229	1	112.287	0.000788027
1230	1230	1	105.913	0.000539555
1231	1231	0	161.561	0.00091587
1232	1232	1	196.223	0.00172681
1233	1233	1	105.913	0.000539555
1234	1234	2	112.287	0.000788027
1235	1235	1	1002.48	0.032354
1236	1236	1	112.287	0.000788027
1237	1237	1	112.287	0.000788027
1238	1238	2	439.106	0.00920699
1239	1239	2	1028.83	0.0471245
1240	1240	1	105.264	0.000504637
1241	1241	2	312.062	0.00339928
1242	1242	2	1536.14	0.0612111
1243	1243	1	112.287	0.000788027
1244	1244	2	112.287	0.000788027
1245	1245	2	112.287	0.000788027
1246	1246	1	105.264	0.000504637
1247	1247	1	157.208	0.00122021
1248	1248	1	604.634	0.0128606
1249	1249	1	349.655	0.00491644
1250	1250	1	105.913	0.000539555
1251	1251	0	105.913	0.000539555
1252	1252	2	105.264	0.000504637
1253	1253	1	437.765	0.00373029
1254	1254	1	666.364	0.0154149
1255	1255	1	587.047	0.0169034
1256	1256	1	558.67	0.013564
1257	1257	1	336.862	0.00394013
1258	1258	1	112.287	0.000788027
1259	1259	1	1370.62	0.0586608
1260	1260	1	112.287	0.000788027
1261	1261	2	112.287	0.000788027
1262	1262	2	212.986	0.00162688
1263	1263	1	507.264	0.0151081
1264	1264	2	105.264	0.000504637
1265	1265	1	112.287	0.000788027
1266	1266	1	105.913	0.000539555
1267	1267	1	729.031	0.0255123
1268	1268	2	168.431	0.00157605
1269	1269	1	168.431	0.00157605
1270	1270	1	112.287	0.000788027
1271	1271	1	105.913	0.000539555
1272	1272	1	396.969	0.0069005
1273	1273	0	617.58	0.0086683
1274	1274	1	112.287	0.000788027
1275	1275	1	112.287	0.000788027
1276	1276	1	161.703	0.00113462
1277	1277	1	105.913	0.000539555
1278	1278	2	105.264	0.000504637
1279	1279	2	112.287	0.000788027
1280	1280	2	112.287	0.000788027
1281	1281	0	351.74	0.00612703
1282	1282	1	379.161	0.00621052
1283	1283	1	112.287	0.000788027
1284	1284	1	105.264	0.000504637
1285	1285	2	498.269	0.00816366
1286	1286	1	112.287	0.000788027
1287	1287	2	511.052	0.00693883
1288	1288	1	375.848	0.00846164
1289	1289	1	483.009	0.00730276
1290	1290	2	112.287	0.000788027
1291	1291	1	168.431	0.00157605
1292	1292	1	965.885	0.0427321
1293	1293	1	105.913	0.000539555
1294	1294	0	1705.65	0.123038
1295	1295	1	2179.95	0.131491
1296	1296	2	112.287	0.000788027
1297	1297	2	158.857	0.00107608
1298	1298	1	112.287	0.000788027
1299	1299	1	314.11	0.00565163
1300	1300	1	159.28	0.00106383
1301	1301	2	224.575	0.00236408
1302	1302	1	342.473	0.00532726
1303	1303	2	661.872	0.0158645
1304	1304	1	252.876	0.00338044
1305	1305	0	105.913	0.000539555
1306	1306	1	159.27	0.00106361
1307	1307	0	435.901	0.00400408
1308	1308	0	105.913	0.000539555
1309	1309	0	397.121	0.00694718
1310	1310	1	105.264	0.000504637
1311	1311	1	437.806	0.0111849
1312	1312	1	168.431	0.00157605
1313	1313	1	105.264	0.000504637
1314	1314	1	105.264	0.000504637
1315	1315	1	105.913	0.000539555
1316	1316	2	224.575	0.00236408
1317	1317	2	168.431	0.00157605
1318	1318	2	168.431	0.00157605
1319	1319	1	112.287	0.000788027
1320	1320	1	112.287	0.000788027
1321	1321	1	527.147	0.012641
1322	1322	3	1012.16	0.0262679
1323	1323	1	481.05	0.0101113
1324	1324	1	112.287	0.000788027
1325	1325	1	429.082	0.0102155
1326	1326	1	4859.92	0.27646
1327	1327	1	665.297	0.024451
1328	1328	1	158.857	0.00107608
1329	1329	2	112.287	0.000788027
1330	1330	3	8519.38	0.689022
1331	1331	1	189.066	0.00164743
1332	1332	1	152.521	0.00109951
1333	1333	1	112.287	0.000788027
1334	1334	1	359.376	0.00612235
1335	1335	0	315.417	0.00630422
1336	1336	1	112.287	0.000788027
1337	1337	1	112.287	0.000788027
1338	1338	1	112.287	0.000788027
1339	1339	1	1601.91	0.111643
1340	1340	1	421.835	0.00735265
1341	1341	1	257.319	0.00300811
1342	1342	1	212.986	0.00162688
1343	1343	2	240.109	0.00259454
1344	1344	1	112.287	0.000788027
1345	1345	1	201.291	0.0018504
1346	1346	1	1546.18	0.0538605
1347	1347	1	105.913	0.000539555
1348	1348	1	280.718	0.00315211
1349	1349	1	112.287	0.000788027
1350	1350	2	2317.13	0.0797109
1351	1351	0	105.913	0.000539555
1352	1352	0	105.913	0.000539555
1353	1353	1	105.913	0.000539555
1354	1354	0	105.913	0.000539555
1355	1355	0	493.913	0.00345329
1356	1356	0	270.008	0.00212588
1357	1357	1	105.913	0.000539555
1358	1358	0	488.859	0.00358999
1359	1359	1	1914.12	0.124732
1360	1360	1	1150.77	0.0484802
1361	1361	2	4965.01	0.235559
1362	1362	1	161.547	0.000915774
1363	1363	1	168.431	0.00157605
1364	1364	1	401.309	0.00408339
1365	1365	2	152.521	0.00109951
1366	1366	1	292.283	0.00242754
1367	1367	1	418.765	0.00579392
1368	1368	1	406.495	0.00491945
1369	1369	1	224.575	0.00236408
1370	1370	2	251.995	0.00366925
1371	1371	1	2175.13	0.0630876
1372	1372	1	280.718	0.00315211
1373	1373	2	681.264	0.0226825
1374	1374	2	776.599	0.0295698
1375	1375	1	402.092	0.00714147
1376	1376	1	112.287	0.000788027
1377	1377	2	112.287	0.000788027
1378	1378	2	112.287	0.000788027
1379	1379	2	112.287	0.000788027
1380	1380	1	2856.18	0.108658
1381	1381	2	168.431	0.00157605
1382	1382	3	2005.46	0.108058
1383	1383	1	244.911	0.0028843
1384	1384	2	4763.04	0.23934
1385	1385	1	105.913	0.000539555
1386	1386	1	105.264	0.000504637
1387	1387	1	2841.15	0.136109
1388	1388	1	737.076	0.026309
1389	1389	1	249.944	0.00252057
1390	1390	0	105.913	0.000539555
1391	1391	1	389.408	0.00766508
1392	1392	0	159.28	0.00106383
1393	1393	1	112.287	0.000788027
1394	1394	0	105.913	0.000539555
1395	1395	0	715.985	0.00572703
1396	1396	1	3965.99	0.343511
1397	1397	1	295.7	0.00457516
1398	1398	2	818.897	0.0212376
1399	1399	0	339.43	0.00447103
1400	1400	0	105.913	0.000539555
1401	1401	1	159.27	0.00106361
1402	1402	1	549.494	0.0160803
1403	1403	1	105.913	0.000539555
1404	1404	1	105.264	0.000504637
1405	1405	1	112.287	0.000788027
1406	1406	1	105.913	0.000539555
1407	1407	1	617.355	0.0183514
1408	1408	0	159.28	0.00106383
1409	1409	1	112.287	0.000788027
1410	1410	1	105.264	0.000504637
1411	1411	1	168.431	0.00157605
1412	1412	1	112.287	0.000788027
1413	1413	1	4621.01	0.417623
1414	1414	1	112.287	0.000788027
1415	1415	1	305.805	0.00486657
1416	1416	1	105.264	0.000504637
1417	1417	1	105.913	0.000539555
1418	1418	1	105.264	0.000504637
1419	1419	1	171.469	0.00172554
1420	1420	1	1340.75	0.0593444
1421	1421	1	158.855	0.00107603
1422	1422	0	105.913	0.000539555
1423	1423	1	412.834	0.0105279
1424	1424	1	598.951	0.0157979
1425	1425	1	740.76	0.0212338
1426	1426	1	105.264	0.000504637
1427	1427	1	105.913	0.000539555
1428	1428	1	105.913	0.000539555
1429	1429	1	105.264	0.000504637
1430	1430	1	455.005	0.0130072
1431	1431	1	370.729	0.00746971
1432	1432	1	105.913	0.000539555
1433	1433	1	112.287	0.000788027
1434	1434	1	352.344	0.00647563
1435	1435	1	252.63	0.00358066
1436	1436	1	784.534	0.0201614
1437	1437	1	912.918	0.0229121
1438	1438	1	112.287	0.000788027
1439	1439	1	259.273	0.00394013
1440	1440	1	112.287	0.000788027
1441	1441	1	112.287	0.000788027
1442	1442	1	112.287	0.000788027
1443	1443	1	105.913	0.000539555
1444	1444	1	112.287	0.000788027
1445	1445	1	498.484	0.0140938
1446	1446	1	105.264	0.000504637
1447	1447	1	112.287	0.000788027
1448	1448	1	196.223	0.00172681
1449	1449	1	360.88	0.00431268
1450	1450	1	105.913	0.000539555
1451	1451	1	168.431	0.00157605
1452	1452	2	3303.83	0.184196
1453	1453	0	247.545	0.00358381
1454	1454	0	105.913	0.000539555
1455	1455	0	105.913	0.000539555
1456	1456	0	998.524	0.00901466
1457	1457	0	493.705	0.0042489
1458	1458	0	212.986	0.00162688
1459	1459	1	105.913	0.000539555
1460	1460	1	819.756	0.0213444
1461	1461	1	105.913	0.000539555
1462	1462	1	4597.47	0.326137
1463	1463	1	11851.7	1.06833
1464	1464	1	2222.64	0.185928
1465	1465	1	112.287	0.000788027
1466	1466	1	105.264	0.000504637
1467	1467	1	112.287	0.000788027
1468	1468	1	105.913	0.000539555
1469	1469	1	112.287	0.000788027
1470	1470	1	555.598	0.0131227
1471	1471	0	937.819	0.0291227
1472	1472	0	105.913	0.000539555
1473	1473	1	932.625	0.0462742
1474	1474	1	105.913	0.000539555
1475	1475	1	229.535	0.00289694
1476	1476	1	152.509	0.00109931
1477	1477	1	712.915	0.0160924
1478	1478	1	152.521	0.00109951
1479	1479	0	212.986	0.00162688
1480	1480	1	282.462	0.00317302
1481	1481	1	159.28	0.00106383
1482	1482	2	3047.24	0.12846
1483	1483	2	415.765	0.0109266
1484	1484	1	688.113	0.0117131
1485	1485	1	112.287	0.000788027
1486	1486	1	105.913	0.000539555
1487	1487	1	294.756	0.00398418
1488	1488	1	214.116	0.00157972
1489	1489	0	361.279	0.00711101
1490	1490	1	280.718	0.00472816
1491	1491	1	2667.9	0.110428
1492	1492	1	338.314	0.00462013
1493	1493	1	105.913	0.000539555
1494	1494	1	2745.94	0.115722
1495	1495	1	433.365	0.0105836
1496	1496	2	1290.06	0.0704559
1497	1497	1	329.031	0.00596257
1498	1498	1	2324.18	0.100608
1499	1499	1	105.913	0.000539555
1500	1500	1	1450.3	0.117812
1501	1501	0	105.913	0.000539555
1502	1502	1	231.445	0.00284547
1503	1503	1	20294.7	1.03119
1504	1504	1	105.913	0.000539555
1505	1505	1	458.886	0.0125972
1506	1506	0	105.913	0.000539555
1507	1507	0	105.913	0.000539555
1508	1508	1	339.106	0.00444679
1509	1509	0	706.015	0.0171989
1510	1510	1	224.575	0.00236408
1511	1511	1	224.575	0.00236408
1512	1512	1	112.287	0.000788027
1513	1513	1	168.431	0.00157605
1514	1514	2	112.287	0.000788027
1515	1515	1	112.287	0.000788027
1516	1516	1	105.264	0.000504637
1517	1517	1	152.509	0.00109931
1518	1518	1	336.862	0.00394013
1519	1519	2	982.539	0.0248028
1520	1520	0	159.28	0.00106383
1521	1521	0	105.913	0.000539555
1522	1522	1	112.287	0.000788027
1523	1523	1	161.561	0.00091587
1524	1524	1	105.264	0.000504637
1525	1525	0	693.252	0.019031
1526	1526	1	105.264	0.000504637
1527	1527	2	409.881	0.00962205
1528	1528	1	105.913	0.000539555
1529	1529	1	112.287	0.000788027
1530	1530	1	1915.38	0.091236
1531	1531	1	3245.96	0.187205
1532	1532	1	168.431	0.00157605
1533	1533	1	112.287	0.000788027
1534	1534	1	105.913	0.000539555
1535	1535	2	1259.47	0.0552354
1536	1536	1	299.051	0.00506402
1537	1537	1	7038.86	0.583918
1538	1538	1	105.913	0.000539555
1539	1539	1	224.575	0.00236408
1540	1540	2	2361.96	0.138272
1541	1541	2	112.287	0.000788027
1542	1542	1	112.287	0.000788027
1543	1543	0	915.183	0.0403216
1544	1544	1	907.155	0.0366659
1545	1545	0	105.913	0.000539555
1546	1546	1	224.575	0.00236408
1547	1547	1	112.287	0.000788027
1548	1548	1	105.264	0.000504637
1549	1549	1	224.575	0.00236408
1550	1550	1	161.69	0.00113452
1551	1551	2	1296.07	0.0390372
1552	1552	1	489.145	0.010587
1553	1553	1	112.287	0.000788027
1554	1554	1	105.264	0.000504637
1555	1555	1	105.264	0.000504637
1556	1556	1	105.913	0.000539555
1557	1557	2	112.287	0.000788027
1558	1558	1	577.246	0.0181708
1559	1559	1	2039	0.0915106
1560	1560	0	1055.7	0.0100789
1561	1561	0	105.913	0.000539555
1562	1562	1	831.638	0.0316974
1563	1563	1	112.287	0.000788027
1564	1564	1	105.913	0.000539555
1565	1565	0	381.179	0.00311878
1566	1566	1	105.913	0.000539555
1567	1567	1	105.264	0.000504637
1568	1568	1	393.005	0.00472816
1569	1569	2	201.025	0.00211782
1570	1570	1	1187.28	0.040545
1571	1571	1	112.287	0.000788027
1572	1572	1	168.431	0.00157605
1573	1573	1	425.08	0.00700413
1574	1574	1	105.264	0.000504637
1575	1575	1	112.287	0.000788027
1576	1576	1	168.431	0.00157605
1577	1577	1	158.857	0.00107608
1578	1578	1	112.287	0.000788027
1579	1579	1	295.307	0.0043159
1580	1580	2	159.28	0.00106383
1581	1581	2	1042.02	0.0279491
1582	1582	2	792.67	0.0307839
1583	1583	1	112.287	0.000788027
1584	1584	1	224.26	0.00231483
1585	1585	1	105.264	0.000504637
1586	1586	1	112.287	0.000788027
1587	1587	1	112.287	0.000788027
1588	1588	1	112.287	0.000788027
1589	1589	1	112.287	0.000788027
1590	1590	1	105.264	0.000504637
1591	1591	1	112.287	0.000788027
1592	1592	1	112.287	0.000788027
1593	1593	0	105.913	0.000539555
1594	1594	0	1397.14	0.0541575
1595	1595	1	112.287	0.000788027
1596	1596	1	426.94	0.00759377
1597	1597	1	112.287	0.000788027
1598	1598	1	105.264	0.000504637
1599	1599	1	112.287	0.000788027
1600	1600	0	105.913	0.000539555
1601	1601	1	112.287	0.000788027
1602	1602	1	105.264	0.000504637
1603	1603	1	105.264	0.000504637
1604	1604	1	168.431	0.00157605
1605	1605	1	224.575	0.00236408
1606	1606	1	112.287	0.000788027
1607	1607	1	336.862	0.00394013
1608	1608	1	112.287	0.000788027
1609	1609	1	105.264	0.000504637
1610	1610	1	363.514	0.00575571
1611	1611	2	810.823	0.0318704
1612	1612	0	195.851	0.0020932
1613	1613	0	159.28	0.00106383
1614	1614	1	331.109	0.00565163
1615	1615	0	158.857	0.00107608
1616	1616	1	112.287	0.000788027
1617	1617	1	112.287	0.000788027
1618	1618	1	105.913	0.000539555
1619	1619	1	307.314	0.0050078
1620	1620	1	640.169	0.0209545
1621	1621	1	5184.54	0.355562
1622	1622	2	461.096	0.0108969
1623	1623	1	3590.2	0.244745
1624	1624	1	168.431	0.00157605
1625	1625	0	105.913	0.000539555
1626	1626	0	658.601	0.00715596
1627	1627	0	607.277	0.00567088
1628	1628	0	562.826	0.012613
1629	1629	0	105.264	0.000504637
1630	1630	0	105.913	0.000539555
1631	1631	1	105.264	0.000504637
1632	1632	1	112.287	0.000788027
1633	1633	0	158.857	0.00107608
1634	1634	1	2260	0.166248
1635	1635	1	168.431	0.00157605
1636	1636	0	214.108	0.00157939
1637	1637	1	305.623	0.00522026
1638	1638	1	112.287	0.000788027
1639	1639	1	152.509	0.00109931
1640	1640	0	158.855	0.00107603
1641	1641	1	112.287	0.000788027
1642	1642	1	217.849	0.00131719
1643	1643	1	1045.69	0.0327324
1644	1644	0	257.319	0.00300811
1645	1645	0	158.857	0.00107608
1646	1646	1	391.015	0.00809275
1647	1647	1	414.846	0.00739319
1648	1648	1	112.287	0.000788027
1649	1649	1	152.509	0.00109931
1650	1650	1	112.287	0.000788027
1651	1651	1	112.287	0.000788027
1652	1652	1	112.287	0.000788027
1653	1653	1	112.287	0.000788027
1654	1654	1	112.287	0.000788027
1655	1655	0	161.561	0.00091587
1656	1656	1	112.287	0.000788027
1657	1657	1	105.264	0.000504637
1658	1658	1	105.913	0.000539555
1659	1659	1	112.287	0.000788027
1660	1660	1	105.264	0.000504637
1661	1661	1	112.287	0.000788027
1662	1662	1	105.264	0.000504637
1663	1663	0	456.595	0.00826399
1664	1664	1	168.431	0.00157605
1665	1665	0	105.913	0.000539555
1666	1666	1	240.421	0.00276983
1667	1667	1	195.851	0.0020932
1668	1668	1	112.287	0.000788027
1669	1669	1	9862.89	0.870716
1670	1670	1	2465.18	0.135941
1671	1671	1	1346.73	0.0318045
1672	1672	1	105.264	0.000504637
1673	1673	0	624.944	0.0204598
1674	1674	1	16520.3	0.965917
1675	1675	1	112.287	0.000788027
1676	1676	1	319.166	0.00600954
1677	1677	1	1063.45	0.0318286
1678	1678	1	112.287	0.000788027
1679	1679	1	112.287	0.000788027
1680	1680	1	1414.18	0.0355343
1681	1681	1	105.913	0.000539555
1682	1682	0	161.561	0.00091587
1683	1683	1	105.264	0.000504637
1684	1684	0	105.913	0.000539555
1685	1685	0	105.913	0.000539555
1686	1686	0	105.913	0.000539555
1687	1687	0	493.328	0.00469517
1688	1688	0	105.913	0.000539555
1689	1689	1	168.431	0.00157605
1690	1690	1	161.561	0.00091587
1691	1691	1	505.293	0.00630422
1692	1692	1	112.287	0.000788027
1693	1693	2	2154.3	0.106389
1694	1694	0	105.913	0.000539555
1695	1695	1	112.287	0.000788027
1696	1696	1	105.913	0.000539555
1697	1697	0	105.913	0.000539555
1698	1698	1	336.862	0.00394013
1699	1699	0	665.164	0.0251124
1700	1700	0	224.575	0.00236408
1701	1701	1	719.945	0.0197399
1702	1702	1	1904.68	0.0799638
1703	1703	1	152.521	0.00109951
1704	1704	0	105.913	0.000539555
1705	1705	1	112.287	0.000788027
1706	1706	0	158.857	0.00107608
1707	1707	0	301.909	0.00418968
1708	1708	1	2462.31	0.163397
1709	1709	2	483.21	0.00956061
1710	1710	1	168.431	0.00157605
1711	1711	2	18104.8	1.36638
1712	1712	1	112.287	0.000788027
1713	1713	2	224.575	0.00236408
1714	1714	0	105.913	0.000539555
1715	1715	0	105.913	0.000539555
1716	1716	0	105.913	0.000539555
1717	1717	1	4232.94	0.410685
1718	1718	1	2251.93	0.0669068
1719	1719	1	1895.47	0.109248
1720	1720	1	105.264	0.000504637
1721	1721	1	112.287	0.000788027
1722	1722	0	159.28	0.00106383
1723	1723	1	2785.46	0.167731
1724	1724	1	280.718	0.00315211
1725	1725	1	112.287	0.000788027
1726	1726	0	199.64	0.00175625
1727	1727	1	112.287	0.000788027
1728	1728	1	168.431	0.00157605
1729	1729	1	112.287	0.000788027
1730	1730	1	1707.52	0.0351639
1731	1731	1	168.431	0.00157605
1732	1732	1	105.264	0.000504637
1733	1733	1	370.965	0.00515235
1734	1734	1	112.287	0.000788027
1735	1735	1	168.431	0.00157605
1736	1736	1	105.913	0.000539555
1737	1737	1	168.431	0.00157605
1738	1738	0	294.79	0.00352771
1739	1739	1	229.535	0.00289694
1740	1740	1	112.287	0.000788027
1741	1741	1	112.287	0.000788027
1742	1742	1	112.287	0.000788027
1743	1743	1	152.521	0.00109951
1744	1744	2	313.051	0.00603175
1745	1745	0	728.322	0.0233692
1746	1746	1	224.575	0.00236408
1747	1747	2	112.287	0.000788027
1748	1748	1	257.329	0.00300843
1749	1749	1	362.269	0.00765753
1750	1750	1	5167.46	0.330541
1751	1751	1	828.196	0.0199958
1752	1752	1	327.967	0.00484784
1753	1753	1	280.718	0.00315211
1754	1754	1	682.829	0.018866
1755	1755	0	1834.67	0.0191369
1756	1756	0	105.913	0.000539555
1757	1757	0	159.28	0.00106383
1758	1758	0	159.28	0.00106383
1759	1759	0	105.913	0.000539555
1760	1760	1	224.575	0.00236408
1761	1761	1	2292.82	0.168993
1762	1762	1	384.74	0.0042215
1763	1763	1	168.431	0.00157605
1764	1764	1	112.287	0.000788027
1765	1765	1	112.287	0.000788027
1766	1766	1	112.287	0.000788027
1767	1767	1	105.264	0.000504637
1768	1768	1	112.287	0.000788027
1769	1769	1	168.431	0.00157605
1770	1770	2	4792.21	0.297696
1771	1771	1	1359.53	0.0384982
1772	1772	0	512.896	0.0138086
1773	1773	1	112.287	0.000788027
1774	1774	1	152.521	0.00109951
1775	1775	1	2942.34	0.130568
1776	1776	1	567.985	0.00792074
1777	1777	1	393.005	0.00472816
1778	1778	1	2200.64	0.1131
1779	1779	0	105.913	0.000539555
1780	1780	1	217.849	0.00131719
1781	1781	1	1420.44	0.0387218
1782	1782	1	168.431	0.00157605
1783	1783	2	6720.39	0.744423
1784	1784	1	336.862	0.00394013
1785	1785	1	491.329	0.00974093
1786	1786	1	233.058	0.0022487
1787	1787	1	105.913	0.000539555
1788	1788	1	112.287	0.000788027
1789	1789	1	397.021	0.00934483
1790	1790	1	152.521	0.00109951
1791	1791	2	755.036	0.0244721
1792	1792	1	1384.51	0.0710061
1793	1793	1	1871.05	0.0432793
1794	1794	1	105.913	0.000539555
1795	1795	1	105.913	0.000539555
1796	1796	1	258.536	0.00301758
1797	1797	1	326.264	0.00270313
1798	1798	1	112.287	0.000788027
1799	1799	2	112.287	0.000788027
1800	1800	2	555.887	0.0146081
1801	1801	1	493.62	0.0141637
1802	1802	1	168.431	0.00157605
1803	1803	0	159.28	0.00106383
1804	1804	0	270.008	0.00212588
1805	1805	0	326.264	0.00270313
1806	1806	0	105.913	0.000539555
1807	1807	1	309.968	0.00397136
1808	1808	1	235.756	0.00243738
1809	1809	1	152.521	0.00109951
1810	1810	1	105.913	0.000539555
1811	1811	1	112.287	0.000788027
1812	1812	1	105.264	0.000504637
1813	1813	1	112.287	0.000788027
1814	1814	1	112.287	0.000788027
1815	1815	1	112.287	0.000788027
1816	1816	1	112.287	0.000788027
1817	1817	1	105.264	0.000504637
1818	1818	1	168.431	0.00157605
1819	1819	1	159.28	0.00106383
1820	1820	1	112.287	0.000788027
1821	1821	1	168.431	0.00157605
1822	1822	1	858.665	0.0162671
1823	1823	1	168.431	0.00157605
1824	1824	2	534.37	0.0135729
1825	1825	1	105.264	0.000504637
1826	1826	1	112.287	0.000788027
1827	1827	1	3824.6	0.283644
1828	1828	1	158.857	0.00107608
1829	1829	1	112.287	0.000788027
1830	1830	2	729.961	0.0194496
1831	1831	1	161.547	0.000915774
1832	1832	2	112.287	0.000788027
1833	1833	1	393.005	0.00472816
1834	1834	1	112.287	0.000788027
1835	1835	1	492.225	0.00702547
1836	1836	0	112.287	0.000788027
1837	1837	1	112.287	0.000788027
1838	1838	0	105.913	0.000539555
1839	1839	0	336.862	0.00394013
1840	1840	0	105.913	0.000539555
1841	1841	0	214.118	0.00157948
1842	1842	1	112.287	0.000788027
1843	1843	3	266.654	0.00243546
1844	1844	2	932.423	0.0292677
1845	1845	1	105.264	0.000504637
1846	1846	2	6228.32	0.46272
1847	1847	1	1608.3	0.0504725
1848	1848	1	336.862	0.00394013
1849	1849	1	112.287	0.000788027
1850	1850	1	105.264	0.000504637
1851	1851	1	4579.98	0.126816
1852	1852	1	105.264	0.000504637
1853	1853	2	161.407	0.00129266
1854	1854	0	105.264	0.000504637
1855	1855	1	112.287	0.000788027
1856	1856	1	393.005	0.00551619
1857	1857	1	361.766	0.0070906
1858	1858	1	375.777	0.0046626
1859	1859	1	112.287	0.000788027
1860	1860	1	224.575	0.00236408
1861	1861	1	105.264	0.000504637
1862	1862	1	6027.11	0.457629
1863	1863	1	112.287	0.000788027
1864	1864	1	105.264	0.000504637
1865	1865	1	112.287	0.000788027
1866	1866	1	152.521	0.00109951
1867	1867	1	168.431	0.00157605
1868	1868	1	112.287	0.000788027
1869	1869	1	528.902	0.00615602
1870	1870	1	152.521	0.00109951
1871	1871	1	105.264	0.000504637
1872	1872	0	505.293	0.00630422
1873	1873	1	168.431	0.00157605
1874	1874	0	393.005	0.00472816
1875	1875	1	105.264	0.000504637
1876	1876	0	168.431	0.00157605
1877	1877	1	161.561	0.00091587
1878	1878	1	168.431	0.00157605
1879	1879	1	224.575	0.00236408
1880	1880	1	224.575	0.00236408
1881	1881	1	427.391	0.00493806
1882	1882	1	198.545	0.0018494
1883	1883	1	196.223	0.00172681
1884	1884	1	105.913	0.000539555
1885	1885	1	224.533	0.00243257
1886	1886	1	112.287	0.000788027
1887	1887	2	8802.1	0.502626
1888	1888	0	270.008	0.00212588
1889	1889	0	105.913	0.000539555
1890	1890	1	112.287	0.000788027
1891	1891	1	3192.36	0.122851
1892	1892	1	310.277	0.00459677
1893	1893	2	505.176	0.0117192
1894	1894	1	171.469	0.00172554
1895	1895	0	464.846	0.013156
1896	1896	2	936.235	0.0304462
1897	1897	1	168.431	0.00157605
1898	1898	1	982.581	0.0193675
1899	1899	0	105.913	0.000539555
1900	1900	1	381.179	0.00311878
1901	1901	1	168.431	0.00157605
1902	1902	1	105.913	0.000539555
1903	1903	2	1383.64	0.0532152
1904	1904	1	8277.76	0.781206
1905	1905	1	250.621	0.00257333
1906	1906	1	112.287	0.000788027
1907	1907	1	152.521	0.00109951
1908	1908	1	112.287	0.000788027
1909	1909	2	421.061	0.00673276
1910	1910	1	112.287	0.000788027
1911	1911	1	105.264	0.000504637
1912	1912	1	112.287	0.000788027
1913	1913	1	195.851	0.0020932
1914	1914	1	531.355	0.0113462
1915	1915	1	295.389	0.00443969
1916	1916	1	203.13	0.00236408
1917	1917	1	168.431	0.00157605
1918	1918	1	112.287	0.000788027
1919	1919	1	112.287	0.000788027
1920	1920	1	224.575	0.00236408
1921	1921	2	902.47	0.0318875
1922	1922	1	112.287	0.000788027
1923	1923	1	105.264	0.000504637
1924	1924	1	421.713	0.00639216
1925	1925	2	1881.72	0.100761
1926	1926	1	105.264	0.000504637
1927	1927	1	112.287	0.000788027
1928	1928	1	2070	0.0570052
1929	1929	1	112.287	0.000788027
1930	1930	2	464.025	0.0096339
1931	1931	1	112.287	0.000788027
1932	1932	1	112.287	0.000788027
1933	1933	1	112.287	0.000788027
1934	1934	1	536.97	0.0131274
1935	1935	1	105.913	0.000539555
1936	1936	1	105.913	0.000539555
1937	1937	0	105.913	0.000539555
1938	1938	0	105.913	0.000539555
1939	1939	1	105.264	0.000504637
1940	1940	2	168.431	0.00157605
1941	1941	1	607.24	0.0040598
1942	1942	1	112.287	0.000788027
1943	1943	1	161.561	0.00091587
1944	1944	1	224.575	0.00236408
1945	1945	1	105.264	0.000504637
1946	1946	1	112.287	0.000788027
1947	1947	1	112.287	0.000788027
1948	1948	1	112.287	0.000788027
1949	1949	1	152.521	0.00109951
1950	1950	1	152.521	0.00109951
1951	1951	1	105.264	0.000504637
1952	1952	1	112.287	0.000788027
1953	1953	1	105.913	0.000539555
1954	1954	1	286	0.00430531
1955	1955	1	1949.86	0.0560697
1956	1956	1	112.287	0.000788027
1957	1957	1	168.431	0.00157605
1958	1958	2	3746.08	0.222283
1959	1959	1	112.287	0.000788027
1960	1960	1	212.986	0.00162688
1961	1961	2	168.431	0.00157605
1962	1962	1	201.013	0.00211753
1963	1963	1	1076.94	0.0452669
1964	1964	1	112.287	0.000788027
1965	1965	1	112.287	0.000788027
1966	1966	1	214.108	0.00157939
1967	1967	1	338.314	0.00462013
1968	1968	1	105.913	0.000539555
1969	1969	1	620.009	0.0206851
1970	1970	0	105.913	0.000539555
1971	1971	0	212.978	0.00162656
1972	1972	1	1317.84	0.055145
1973	1973	1	4393.66	0.321012
1974	1974	1	493.549	0.00976369
1975	1975	1	597.614	0.0191
1976	1976	1	105.913	0.000539555
1977	1977	1	105.913	0.000539555
1978	1978	1	214.118	0.00157948
1979	1979	1	209.867	0.0021174
1980	1980	1	105.913	0.000539555
1981	1981	1	1134.45	0.0770317
1982	1982	1	332.451	0.00557007
1983	1983	1	349.501	0.00439063
1984	1984	1	105.913	0.000539555
1985	1985	1	503.562	0.0152511
1986	1986	1	257.504	0.00296106
1987	1987	1	159.28	0.00106383
1988	1988	1	105.913	0.000539555
1989	1989	1	423.265	0.00607519
1990	1990	0	105.913	0.000539555
1991	1991	2	112.287	0.000788027
1992	1992	1	198.544	0.00184941
1993	1993	0	105.913	0.000539555
1994	1994	1	105.264	0.000504637
1995	1995	0	112.287	0.000788027
1996	1996	1	1049.58	0.0231665
1997	1997	1	105.264	0.000504637
1998	1998	1	105.913	0.000539555
1999	1999	0	280.718	0.00472816
[truncated: 1,641 more rows]
