# Supplementary material for: Quantitative research on the efficiency of ancient information transmission system: A case study of Wenzhou in the Ming Dynasty
Source: PLoS One. 2021 Apr 23;16(4):e0250622. doi: 10.1371/journal.pone.0250622 (PMC8064551; doi:10.1371/journal.pone.0250622)
Supplement: S5 File — (ZIP) [file pone.0250622.s005.zip › S5 ViewShed area of Beacon Towers/ViewShed of Yueqing's Beacon Towers.xls]

## Sheet: Yueqing
OBJECTID	Id	gridcode	Shape_Length	Shape_Area（km²）
1	1	1	214.11	0.00157947
2	2	1	105.912	0.000539542
3	3	1	1777.84	0.0751353
4	4	1	214.119	0.00157953
5	5	1	112.287	0.000788027
6	6	1	1500.55	0.0631574
7	7	1	159.277	0.00106376
8	8	1	888.875	0.0358061
9	9	1	429.034	0.0103336
10	10	1	299.727	0.00426873
11	11	1	348.535	0.00669407
12	12	1	644.707	0.0150154
13	13	1	105.913	0.000539547
14	14	1	568.421	0.0161194
15	15	1	112.287	0.000788027
16	16	1	112.287	0.000788027
17	17	1	112.287	0.000788027
18	18	1	168.431	0.00157605
19	19	1	319.308	0.00458652
20	20	1	112.287	0.000788027
21	21	2	1272.39	0.0388855
22	22	2	449.911	0.00773172
23	23	1	1662.37	0.0848414
24	24	1	1072.41	0.0311603
25	25	1	294.468	0.00519326
26	26	1	1013.13	0.0363998
27	27	1	624.578	0.01104
28	28	1	105.264	0.000504637
29	29	1	168.431	0.00157605
30	30	1	168.431	0.00157605
31	31	1	159.277	0.00106376
32	32	1	389.331	0.00731143
33	33	1	159.277	0.00106376
34	34	1	105.264	0.000504637
35	35	2	112.287	0.000788027
36	36	1	208.661	0.00267551
37	37	1	112.287	0.000788027
38	38	1	112.287	0.000788027
39	39	1	105.913	0.000539547
40	40	1	112.287	0.000788027
41	41	2	362.223	0.006397
42	42	2	2208.72	0.108413
43	43	1	811.87	0.0319667
44	44	1	105.913	0.000539547
45	45	1	105.913	0.000539547
46	46	1	105.264	0.000504637
47	47	1	105.913	0.000539547
48	48	1	105.913	0.000539547
49	49	1	105.264	0.000504637
50	50	1	15583.6	1.20614
51	51	1	1330.77	0.0634578
52	52	1	2019.88	0.105683
53	53	1	1393.59	0.0700765
54	54	1	198.297	0.0018256
55	55	1	198.55	0.00184951
56	56	1	105.913	0.000539547
57	57	1	105.913	0.000539547
58	58	1	2829.73	0.169593
59	59	1	849.556	0.035594
60	60	1	105.913	0.000539547
61	61	1	209.877	0.00211762
62	62	1	105.913	0.000539547
63	63	1	561.436	0.0126084
64	64	1	1519.88	0.0642502
65	65	1	771.687	0.0313575
66	66	1	2708.5	0.178607
67	67	1	105.913	0.000539547
68	68	1	1141.99	0.0450415
69	69	1	702.519	0.0159674
70	70	1	956.617	0.0429598
71	71	1	105.913	0.000539547
72	72	1	256.764	0.00299934
73	73	1	950.152	0.0419524
74	74	1	579.05	0.0168238
75	75	1	1325.26	0.0789281
76	76	1	534.71	0.0138967
77	77	1	112.287	0.000788027
78	78	1	105.913	0.000539547
79	79	1	105.913	0.000539547
80	80	1	419.79	0.00896149
81	81	1	294.745	0.0039838
82	82	1	158.86	0.00107611
83	83	1	158.851	0.00107593
84	84	1	1507.62	0.0619167
85	85	1	105.913	0.000539547
86	86	1	105.913	0.000539547
87	87	1	2132.31	0.140236
88	88	1	105.913	0.000539547
89	89	1	697.468	0.0235925
90	90	1	475.547	0.0110395
91	91	1	612.63	0.0136142
92	92	1	4179.48	0.362984
93	93	1	158.86	0.00107611
94	94	2	105.913	0.000539547
95	95	1	1965.45	0.125063
96	96	1	112.287	0.000788027
97	97	1	112.287	0.000788027
98	98	1	112.287	0.000788027
99	99	1	168.431	0.00157605
100	100	1	112.287	0.000788027
101	101	1	112.287	0.000788027
102	102	1	112.287	0.000788027
103	103	1	168.431	0.00157605
104	104	1	112.287	0.000788027
105	105	2	159.266	0.00106357
106	106	1	112.287	0.000788027
107	107	1	112.287	0.000788027
108	108	1	105.264	0.000504637
109	109	1	112.287	0.000788027
110	110	1	105.264	0.000504637
111	111	1	168.431	0.00157605
112	112	2	2616.44	0.173792
113	113	1	348.391	0.00509214
114	114	1	158.86	0.00107611
115	115	1	105.913	0.000539547
116	116	1	2000.12	0.150143
117	117	1	105.913	0.000539547
118	118	1	168.431	0.00157605
119	119	1	290.81	0.00403867
120	120	1	195.851	0.0020932
121	121	1	168.431	0.00157605
122	122	1	105.264	0.000504637
123	123	1	105.913	0.000539547
124	124	1	368.39	0.0081505
125	125	1	112.287	0.000788027
126	126	1	105.913	0.000539547
127	127	1	105.913	0.000539547
128	128	1	490.929	0.0139663
129	129	1	105.913	0.000539547
130	130	1	112.287	0.000788027
131	131	1	112.287	0.000788027
132	132	2	406.064	0.0078618
133	133	1	314.172	0.00550558
134	134	1	3198.44	0.199346
135	135	1	1561.48	0.0875194
136	136	1	704.816	0.0302024
137	137	1	159.277	0.00106376
138	138	1	112.287	0.000788027
139	139	2	159.277	0.00106376
140	140	1	112.287	0.000788027
141	141	1	105.264	0.000504637
142	142	1	112.287	0.000788027
143	143	2	1536.97	0.0896172
144	144	1	1211.66	0.0536763
145	145	1	224.575	0.00236408
146	146	1	112.287	0.000788027
147	147	1	1037.88	0.0442593
148	148	2	959.837	0.0254113
149	149	1	112.287	0.000788027
150	150	1	112.287	0.000788027
151	151	1	643.477	0.0208638
152	152	1	196.225	0.00172682
153	153	1	540.372	0.0154341
154	154	1	301.9	0.00437021
155	155	1	352.65	0.00480184
156	156	1	247.535	0.00358348
157	157	1	3534.14	0.205963
158	158	1	152.509	0.00109931
159	159	1	105.913	0.000539547
160	160	1	377.616	0.00677633
161	161	1	168.431	0.00157605
162	162	1	105.264	0.000504637
163	163	1	112.287	0.000788027
164	164	1	112.287	0.000788027
165	165	1	105.913	0.000539547
166	166	1	257.311	0.00300794
167	167	1	362.764	0.0050032
168	168	1	168.431	0.00157605
169	169	1	236.632	0.00196583
170	170	1	105.264	0.000504637
171	171	1	112.287	0.000788027
172	172	2	105.264	0.000504637
173	173	1	112.287	0.000788027
174	174	2	363.086	0.00542875
175	175	1	240.109	0.00259454
176	176	1	816.887	0.0196976
177	177	1	152.518	0.00109946
178	178	1	157.21	0.00122024
179	179	1	224.575	0.00236408
180	180	1	105.264	0.000504637
181	181	1	112.287	0.000788027
182	182	1	168.431	0.00157605
183	183	1	112.287	0.000788027
184	184	1	1370.24	0.0954143
185	185	1	112.287	0.000788027
186	186	1	322.139	0.00557323
187	187	1	112.287	0.000788027
188	188	1	105.264	0.000504637
189	189	1	168.431	0.00157605
190	190	1	605.008	0.00978492
191	191	1	466.115	0.0102255
192	192	1	112.287	0.000788027
193	193	1	158.86	0.00107611
194	194	1	112.287	0.000788027
195	195	1	112.287	0.000788027
196	196	1	105.264	0.000504637
197	197	2	5446.01	0.327256
198	198	1	112.287	0.000788027
199	199	1	105.264	0.000504637
200	200	1	189.071	0.00164753
201	201	1	105.913	0.000539547
202	202	1	566.469	0.0117761
203	203	2	1231.25	0.0394633
204	204	2	292.665	0.00538075
205	205	1	112.287	0.000788027
206	206	2	393.005	0.00472816
207	207	1	213.354	0.00191465
208	208	1	292.665	0.00380469
209	209	1	105.913	0.000539547
210	210	1	105.913	0.000539547
211	211	1	425.291	0.00726313
212	212	2	112.287	0.000788027
213	213	1	112.287	0.000788027
214	214	3	105.264	0.000504637
215	215	1	112.287	0.000788027
216	216	1	893.161	0.0241684
217	217	1	700.799	0.0177582
218	218	1	105.913	0.000539547
219	219	1	387.283	0.00505022
220	220	1	729.848	0.0299273
221	221	1	4308.73	0.301452
222	222	1	112.287	0.000788027
223	223	1	296.938	0.00349898
224	224	1	105.913	0.000539547
225	225	1	420.004	0.0096609
226	226	1	112.287	0.000788027
227	227	1	105.264	0.000504637
228	228	1	1161.75	0.05863
229	229	1	112.287	0.000788027
230	230	2	112.287	0.000788027
231	231	1	105.913	0.000539547
232	232	1	112.287	0.000788027
233	233	1	152.518	0.00109946
234	234	2	2170.62	0.136652
235	235	1	105.913	0.000539547
236	236	1	8414.5	0.724434
237	237	1	105.913	0.000539547
238	238	1	904.25	0.0296137
239	239	1	112.287	0.000788027
240	240	1	814.97	0.0360188
241	241	1	10704.5	0.988133
242	242	1	112.287	0.000788027
243	243	1	105.264	0.000504637
244	244	1	159.277	0.00106376
245	245	2	301.224	0.0043152
246	246	2	216.985	0.00151632
247	247	1	105.264	0.000504637
248	248	1	1605.94	0.0690777
249	249	1	112.287	0.000788027
250	250	3	187.348	0.00207208
251	251	2	185.43	0.0021122
252	252	1	3487.97	0.3344
253	253	2	112.287	0.000788027
254	254	1	112.287	0.000788027
255	255	2	750.007	0.0135872
256	256	2	112.287	0.000788027
257	257	1	105.264	0.000504637
258	258	2	112.287	0.000788027
259	259	1	112.287	0.000788027
260	260	2	112.287	0.000788027
261	261	1	112.287	0.000788027
262	262	1	112.287	0.000788027
263	263	2	354.239	0.00471277
264	264	2	105.913	0.000539547
265	265	1	105.264	0.000504637
266	266	2	112.287	0.000788027
267	267	1	105.264	0.000504637
268	268	2	491.992	0.0131029
269	269	2	112.287	0.000788027
270	270	2	168.431	0.00157605
271	271	1	488.064	0.008699
272	272	1	105.913	0.000539547
273	273	1	105.913	0.000539547
274	274	2	112.287	0.000788027
275	275	2	168.431	0.00157605
276	276	1	112.287	0.000788027
277	277	1	112.287	0.000788027
278	278	1	105.913	0.000539547
279	279	1	105.913	0.000539547
280	280	1	309.153	0.00491884
281	281	1	404.463	0.00774315
282	282	3	1673.48	0.0654364
283	283	1	105.913	0.000539547
284	284	2	168.431	0.00157605
285	285	2	168.431	0.00157605
286	286	1	105.264	0.000504637
287	287	1	112.287	0.000788027
288	288	1	112.287	0.000788027
289	289	1	112.287	0.000788027
290	290	1	158.86	0.00107611
291	291	1	1311.32	0.0483197
292	292	1	2501.35	0.171464
293	293	1	152.518	0.00109946
294	294	1	152.518	0.00109946
295	295	2	496.712	0.00848707
296	296	1	112.287	0.000788027
297	297	1	105.913	0.000539547
298	298	1	105.913	0.000539547
299	299	1	105.264	0.000504637
300	300	1	112.287	0.000788027
301	301	1	152.509	0.00109931
302	302	1	152.518	0.00109946
303	303	2	5184.19	0.27369
304	304	1	112.287	0.000788027
305	305	1	3442.35	0.275923
306	306	2	105.913	0.000539547
307	307	2	112.287	0.000788027
308	308	1	112.287	0.000788027
309	309	1	105.264	0.000504637
310	310	1	105.913	0.000539547
311	311	1	112.287	0.000788027
312	312	2	490.405	0.0105568
313	313	1	1761.82	0.0994136
314	314	1	476.424	0.0108192
315	315	1	112.287	0.000788027
316	316	2	815.546	0.034415
317	317	1	112.287	0.000788027
318	318	1	485.021	0.0118301
319	319	1	252.491	0.00353442
320	320	2	105.913	0.000539547
321	321	1	112.287	0.000788027
322	322	1	486.258	0.0123057
323	323	1	105.913	0.000539547
324	324	2	486.524	0.00610938
325	325	1	112.287	0.000788027
326	326	2	105.913	0.000539547
327	327	1	168.431	0.00157605
328	328	1	105.913	0.000539547
329	329	1	112.287	0.000788027
330	330	2	112.287	0.000788027
331	331	1	112.287	0.000788027
332	332	2	112.287	0.000788027
333	333	1	112.287	0.000788027
334	334	1	187.412	0.00198034
335	335	1	112.287	0.000788027
336	336	1	326.709	0.00411175
337	337	1	872.047	0.0292824
338	338	1	352.808	0.00687617
339	339	1	105.913	0.000539547
340	340	1	105.913	0.000539547
341	341	2	1197.33	0.0418184
342	342	1	588.554	0.0179154
343	343	1	112.287	0.000788027
344	344	1	112.287	0.000788027
345	345	1	112.287	0.000788027
346	346	1	1714.11	0.160814
347	347	1	112.287	0.000788027
348	348	3	2302.08	0.108068
349	349	1	105.913	0.000539547
350	350	1	112.287	0.000788027
351	351	1	112.287	0.000788027
352	352	1	112.287	0.000788027
353	353	2	385.48	0.00587312
354	354	1	224.575	0.00236408
355	355	2	112.287	0.000788027
356	356	1	112.287	0.000788027
357	357	1	105.913	0.000539547
358	358	1	112.287	0.000788027
359	359	1	112.287	0.000788027
360	360	1	112.287	0.000788027
361	361	2	112.287	0.000788027
362	362	1	105.913	0.000539547
363	363	2	112.287	0.000788027
364	364	1	112.287	0.000788027
365	365	1	112.287	0.000788027
366	366	2	112.287	0.000788027
367	367	1	112.287	0.000788027
368	368	1	112.287	0.000788027
369	369	1	112.287	0.000788027
370	370	2	414.09	0.00820512
371	371	3	1066.4	0.0465883
372	372	2	112.287	0.000788027
373	373	1	105.264	0.000504637
374	374	2	112.287	0.000788027
375	375	1	307.723	0.00552562
376	376	1	112.287	0.000788027
377	377	2	168.431	0.00157605
378	378	1	236.632	0.00196583
379	379	2	112.287	0.000788027
380	380	1	168.431	0.00157605
381	381	1	105.913	0.000539547
382	382	3	584.889	0.0141443
383	383	1	112.287	0.000788027
384	384	1	105.264	0.000504637
385	385	2	112.287	0.000788027
386	386	1	112.287	0.000788027
387	387	2	1827.28	0.108325
388	388	3	353.861	0.00709224
389	389	2	112.287	0.000788027
390	390	1	112.287	0.000788027
391	391	2	112.287	0.000788027
392	392	1	5629.62	0.522027
393	393	2	1315.77	0.0404944
394	394	1	112.287	0.000788027
395	395	2	112.287	0.000788027
396	396	1	665.488	0.0211296
397	397	1	818.613	0.0217444
398	398	2	203.13	0.00236408
399	399	3	112.287	0.000788027
400	400	1	112.287	0.000788027
401	401	2	112.287	0.000788027
402	402	3	112.287	0.000788027
403	403	1	112.287	0.000788027
404	404	1	189.079	0.00164769
405	405	1	112.287	0.000788027
406	406	2	112.287	0.000788027
407	407	1	396.069	0.00599283
408	408	1	112.287	0.000788027
409	409	1	105.264	0.000504637
410	410	1	112.287	0.000788027
411	411	1	105.913	0.000539547
412	412	1	105.913	0.000539547
413	413	1	105.913	0.000539547
414	414	1	105.913	0.000539547
415	415	1	3021.69	0.123204
416	416	1	112.287	0.000788027
417	417	1	105.913	0.000539547
418	418	1	224.575	0.00236408
419	419	3	472.502	0.0110988
420	420	1	112.287	0.000788027
421	421	1	105.913	0.000539547
422	422	2	885.413	0.0199106
423	423	2	112.287	0.000788027
424	424	2	112.287	0.000788027
425	425	2	112.287	0.000788027
426	426	1	105.913	0.000539547
427	427	1	112.287	0.000788027
428	428	2	112.287	0.000788027
429	429	3	1648.07	0.107995
430	430	1	270.006	0.00212576
431	431	1	504.338	0.00689456
432	432	1	326.784	0.00538402
433	433	1	159.277	0.00106376
434	434	1	105.913	0.000539547
435	435	1	2687.41	0.139784
436	436	1	452.178	0.0106332
437	437	1	410.791	0.00826057
438	438	1	519.948	0.0129775
439	439	1	105.264	0.000504637
440	440	1	112.287	0.000788027
441	441	1	3786.74	0.258428
442	442	1	112.287	0.000788027
443	443	1	195.851	0.0020932
444	444	1	112.287	0.000788027
445	445	1	280.718	0.00315211
446	446	3	2052.68	0.136787
447	447	1	272.919	0.00377127
448	448	1	105.913	0.000539547
449	449	1	105.913	0.000539547
450	450	1	112.287	0.000788027
451	451	3	112.287	0.000788027
452	452	1	112.287	0.000788027
453	453	2	4681.58	0.25197
454	454	1	486.303	0.0127195
455	455	1	112.287	0.000788027
456	456	2	383.517	0.00569167
457	457	1	36856.1	3.99323
458	458	1	336.862	0.00394013
459	459	2	583.975	0.0180507
460	460	1	105.264	0.000504637
461	461	1	584.14	0.0126578
462	462	1	1122.29	0.0330969
463	463	1	112.287	0.000788027
464	464	1	112.287	0.000788027
465	465	1	105.264	0.000504637
466	466	2	112.287	0.000788027
467	467	1	112.287	0.000788027
468	468	1	105.264	0.000504637
469	469	2	112.287	0.000788027
470	470	1	4395.23	0.37061
471	471	1	112.287	0.000788027
472	472	1	112.287	0.000788027
473	473	1	105.264	0.000504637
474	474	1	112.287	0.000788027
475	475	2	1151.32	0.0431766
476	476	2	112.287	0.000788027
477	477	2	1317.89	0.052681
478	478	2	112.287	0.000788027
479	479	1	5149.54	0.395802
480	480	1	553.186	0.014129
481	481	1	312.086	0.00512097
482	482	2	112.287	0.000788027
483	483	1	112.287	0.000788027
484	484	2	2095.35	0.0932839
485	485	1	112.287	0.000788027
486	486	1	112.287	0.000788027
487	487	2	112.287	0.000788027
488	488	1	112.287	0.000788027
489	489	1	848.834	0.0176872
490	490	1	112.287	0.000788027
491	491	1	1268.98	0.0259436
492	492	2	832.164	0.0228489
493	493	1	105.264	0.000504637
494	494	1	112.287	0.000788027
495	495	2	105.264	0.000504637
496	496	1	229.297	0.00274019
497	497	1	168.431	0.00157605
498	498	1	843.589	0.0355034
499	499	2	498.269	0.00816366
500	500	2	251.995	0.00366925
501	501	1	161.702	0.00113459
502	502	2	112.287	0.000788027
503	503	3	729.867	0.00945632
504	504	1	105.264	0.000504637
505	505	2	1333.68	0.0660095
506	506	1	112.287	0.000788027
507	507	2	112.287	0.000788027
508	508	3	3456.56	0.155383
509	509	2	112.287	0.000788027
510	510	2	112.287	0.000788027
511	511	3	112.287	0.000788027
512	512	2	112.287	0.000788027
513	513	2	112.287	0.000788027
514	514	3	112.287	0.000788027
515	515	2	112.287	0.000788027
516	516	3	112.287	0.000788027
517	517	2	112.287	0.000788027
518	518	2	112.287	0.000788027
519	519	3	112.287	0.000788027
520	520	2	112.287	0.000788027
521	521	2	112.287	0.000788027
522	522	3	112.287	0.000788027
523	523	2	112.287	0.000788027
524	524	2	112.287	0.000788027
525	525	3	112.287	0.000788027
526	526	2	112.287	0.000788027
527	527	2	159.277	0.00106376
528	528	2	112.287	0.000788027
529	529	1	105.264	0.000504637
530	530	2	545.598	0.0141204
531	531	2	112.287	0.000788027
532	532	2	168.431	0.00157605
533	533	1	105.913	0.000539547
534	534	2	112.287	0.000788027
535	535	1	112.287	0.000788027
536	536	2	105.264	0.000504637
537	537	2	708.077	0.0214075
538	538	2	112.287	0.000788027
539	539	2	351.841	0.00763046
540	540	2	168.431	0.00157605
541	541	1	112.287	0.000788027
542	542	2	112.287	0.000788027
543	543	2	112.287	0.000788027
544	544	1	1227.04	0.0271401
545	545	2	112.287	0.000788027
546	546	2	112.287	0.000788027
547	547	2	112.287	0.000788027
548	548	2	168.431	0.00157605
549	549	1	112.287	0.000788027
550	550	2	112.287	0.000788027
551	551	1	105.264	0.000504637
552	552	2	112.287	0.000788027
553	553	2	2496.39	0.168537
554	554	1	466.784	0.00828645
555	555	1	105.264	0.000504637
556	556	1	105.264	0.000504637
557	557	1	105.264	0.000504637
558	558	1	105.264	0.000504637
559	559	1	112.287	0.000788027
560	560	2	112.287	0.000788027
561	561	1	105.264	0.000504637
562	562	1	112.287	0.000788027
563	563	2	168.431	0.00157605
564	564	1	213.34	0.00191438
565	565	1	838.987	0.0343673
566	566	1	105.913	0.000539555
567	567	1	105.913	0.000539555
568	568	1	159.266	0.00106357
569	569	2	112.287	0.000788027
570	570	3	112.287	0.000788027
571	571	2	112.287	0.000788027
572	572	2	112.287	0.000788027
573	573	2	224.575	0.00236408
574	574	1	336.862	0.00394013
575	575	2	112.287	0.000788027
576	576	4	112.287	0.000788027
577	577	1	105.264	0.000504637
578	578	3	937.315	0.0302159
579	579	2	168.431	0.00157605
580	580	2	105.913	0.000539555
581	581	2	112.287	0.000788027
582	582	1	199.314	0.0018668
583	583	1	359.694	0.00509431
584	584	1	112.287	0.000788027
585	585	2	963.387	0.026987
586	586	1	105.913	0.000539555
587	587	2	105.264	0.000504637
588	588	2	112.287	0.000788027
589	589	1	159.275	0.00106372
590	590	3	112.287	0.000788027
591	591	2	112.287	0.000788027
592	592	4	289.144	0.00367233
593	593	1	971.259	0.0240914
594	594	1	159.275	0.00106372
595	595	1	112.287	0.000788027
596	596	3	509.611	0.00787719
597	597	1	105.913	0.000539555
598	598	2	112.287	0.000788027
599	599	1	105.913	0.000539555
600	600	2	252.63	0.00279263
601	601	3	112.287	0.000788027
602	602	3	112.287	0.000788027
603	603	1	323.794	0.00501646
604	604	2	280.718	0.00394013
605	605	1	569.607	0.0114868
606	606	1	152.509	0.00109931
607	607	3	112.287	0.000788027
608	608	1	280.718	0.00315211
609	609	3	112.287	0.000788027
610	610	4	872.55	0.0338852
611	611	1	112.287	0.000788027
612	612	3	387.124	0.00495557
613	613	1	105.264	0.000504637
614	614	1	105.913	0.000539555
615	615	1	1065.53	0.0469774
616	616	2	168.431	0.00157605
617	617	1	239.65	0.00346903
618	618	2	112.287	0.000788027
619	619	2	112.287	0.000788027
620	620	3	112.287	0.000788027
621	621	1	159.266	0.00106357
622	622	1	187.353	0.00207218
623	623	1	843.493	0.0244747
624	624	1	105.264	0.000504637
625	625	3	418.67	0.00690373
626	626	1	161.703	0.00113462
627	627	1	187.379	0.00220209
628	628	1	105.264	0.000504637
629	629	4	105.264	0.000504637
630	630	1	112.287	0.000788027
631	631	1	168.431	0.00157605
632	632	5	798.176	0.0244928
633	633	1	112.287	0.000788027
634	634	1	610.699	0.0121785
635	635	1	112.287	0.000788027
636	636	1	168.431	0.00157605
637	637	1	253.147	0.00237568
638	638	3	105.264	0.000504637
639	639	1	112.287	0.000788027
640	640	1	112.287	0.000788027
641	641	2	112.287	0.000788027
642	642	1	112.287	0.000788027
643	643	1	112.287	0.000788027
644	644	3	112.287	0.000788027
645	645	3	112.287	0.000788027
646	646	2	168.431	0.00157605
647	647	4	1502.04	0.0575827
648	648	1	112.287	0.000788027
649	649	1	112.287	0.000788027
650	650	2	203.13	0.00236408
651	651	1	161.547	0.000915774
652	652	1	112.287	0.000788027
653	653	1	112.287	0.000788027
654	654	2	112.287	0.000788027
655	655	3	112.287	0.000788027
656	656	4	393.005	0.00472816
657	657	2	112.287	0.000788027
658	658	2	1999.17	0.115995
659	659	2	2096.59	0.0986071
660	660	5	105.913	0.000539555
661	661	4	168.431	0.00157605
662	662	1	112.287	0.000788027
663	663	2	112.287	0.000788027
664	664	3	112.287	0.000788027
665	665	1	280.718	0.00315211
666	666	1	948.988	0.0261827
667	667	3	112.287	0.000788027
668	668	1	280.718	0.00315211
669	669	1	112.287	0.000788027
670	670	4	112.287	0.000788027
671	671	2	112.287	0.000788027
672	672	5	1339.08	0.048075
673	673	1	224.575	0.00236408
674	674	4	168.431	0.00157605
675	675	1	112.287	0.000788027
676	676	1	112.287	0.000788027
677	677	3	105.913	0.000539555
678	678	1	3729.34	0.237542
679	679	4	105.264	0.000504637
680	680	4	112.287	0.000788027
681	681	1	112.287	0.000788027
682	682	4	112.287	0.000788027
683	683	1	112.287	0.000788027
684	684	1	112.287	0.000788027
685	685	1	208.653	0.00188734
686	686	3	112.287	0.000788027
687	687	1	112.287	0.000788027
688	688	4	112.287	0.000788027
689	689	1	112.287	0.000788027
690	690	5	112.287	0.000788027
691	691	4	168.431	0.00157605
692	692	1	112.287	0.000788027
693	693	1	112.287	0.000788027
694	694	1	112.287	0.000788027
695	695	2	105.913	0.000539555
696	696	4	105.913	0.000539555
697	697	4	112.287	0.000788027
698	698	4	168.431	0.00157605
699	699	1	112.287	0.000788027
700	700	1	112.287	0.000788027
701	701	1	112.287	0.000788027
702	702	2	112.287	0.000788027
703	703	2	112.287	0.000788027
704	704	1	112.287	0.000788027
705	705	1	112.287	0.000788027
706	706	3	152.521	0.00109951
707	707	1	105.264	0.000504637
708	708	1	105.913	0.000539555
709	709	4	112.287	0.000788027
710	710	1	112.287	0.000788027
711	711	1	112.287	0.000788027
712	712	2	105.264	0.000504637
713	713	1	112.287	0.000788027
714	714	2	112.287	0.000788027
715	715	3	112.287	0.000788027
716	716	2	168.431	0.00157605
717	717	3	112.287	0.000788027
718	718	1	112.287	0.000788027
719	719	4	112.287	0.000788027
720	720	1	112.287	0.000788027
721	721	1	112.287	0.000788027
722	722	1	112.287	0.000788027
723	723	3	112.287	0.000788027
724	724	1	112.287	0.000788027
725	725	1	112.287	0.000788027
726	726	4	112.287	0.000788027
727	727	2	112.287	0.000788027
728	728	5	1970.98	0.14514
729	729	2	112.287	0.000788027
730	730	1	112.287	0.000788027
731	731	1	105.264	0.000504637
732	732	1	112.287	0.000788027
733	733	1	189.071	0.00164753
734	734	2	112.287	0.000788027
735	735	2	112.287	0.000788027
736	736	3	112.287	0.000788027
737	737	1	112.287	0.000788027
738	738	1	112.287	0.000788027
739	739	2	112.287	0.000788027
740	740	4	105.264	0.000504637
741	741	3	112.287	0.000788027
742	742	2	112.287	0.000788027
743	743	1	112.287	0.000788027
744	744	2	112.287	0.000788027
745	745	1	168.431	0.00157605
746	746	1	112.287	0.000788027
747	747	1	112.287	0.000788027
748	748	2	105.264	0.000504637
749	749	4	105.264	0.000504637
750	750	4	595.853	0.00880864
751	751	2	105.913	0.000539555
752	752	3	112.287	0.000788027
753	753	1	112.287	0.000788027
754	754	3	112.287	0.000788027
755	755	2	112.287	0.000788027
756	756	1	112.287	0.000788027
757	757	1	112.287	0.000788027
758	758	1	105.264	0.000504637
759	759	1	105.264	0.000504637
760	760	1	105.264	0.000504637
761	761	2	161.695	0.00113447
762	762	1	112.287	0.000788027
763	763	2	112.287	0.000788027
764	764	1	112.287	0.000788027
765	765	1	112.287	0.000788027
766	766	4	105.264	0.000504637
767	767	1	112.287	0.000788027
768	768	1	112.287	0.000788027
769	769	1	112.287	0.000788027
770	770	2	308.999	0.00424507
771	771	1	105.264	0.000504637
772	772	1	112.287	0.000788027
773	773	3	112.287	0.000788027
774	774	1	112.287	0.000788027
775	775	2	280.718	0.00394013
776	776	1	229.591	0.00260439
777	777	1	112.287	0.000788027
778	778	4	112.287	0.000788027
779	779	1	112.287	0.000788027
780	780	1	168.431	0.00157605
781	781	1	112.287	0.000788027
782	782	1	105.913	0.000539555
783	783	1	415.845	0.00613087
784	784	1	112.287	0.000788027
785	785	1	112.287	0.000788027
786	786	4	112.287	0.000788027
787	787	1	112.287	0.000788027
788	788	1	112.287	0.000788027
789	789	1	168.431	0.00157605
790	790	2	105.913	0.000539555
791	791	2	307.111	0.00418697
792	792	2	112.287	0.000788027
793	793	2	950.756	0.0285192
794	794	1	168.431	0.00157605
795	795	1	168.431	0.00157605
796	796	3	112.287	0.000788027
797	797	1	105.913	0.000539555
798	798	4	290.096	0.00407115
799	799	1	159.275	0.00106372
800	800	1	105.264	0.000504637
801	801	1	105.913	0.000539555
802	802	1	112.287	0.000788027
803	803	3	3931.32	0.324567
804	804	2	112.287	0.000788027
805	805	1	224.575	0.00236408
806	806	2	600.804	0.011688
807	807	1	479.258	0.00690106
808	808	1	112.287	0.000788027
809	809	2	112.287	0.000788027
810	810	1	112.287	0.000788027
811	811	1	112.287	0.000788027
812	812	1	112.287	0.000788027
813	813	1	112.287	0.000788027
814	814	2	112.287	0.000788027
815	815	1	112.287	0.000788027
816	816	1	112.287	0.000788027
817	817	2	112.287	0.000788027
818	818	2	112.287	0.000788027
819	819	2	112.287	0.000788027
820	820	2	112.287	0.000788027
821	821	1	112.287	0.000788027
822	822	1	112.287	0.000788027
823	823	1	152.521	0.00109951
824	824	1	105.264	0.000504637
825	825	1	112.287	0.000788027
826	826	1	152.509	0.00109931
827	827	2	112.287	0.000788027
828	828	1	112.287	0.000788027
829	829	1	112.287	0.000788027
830	830	1	112.287	0.000788027
831	831	5	4446.47	0.286274
832	832	2	105.913	0.000539555
833	833	4	1365.3	0.0417751
834	834	4	112.287	0.000788027
835	835	4	152.521	0.00109951
836	836	1	112.287	0.000788027
837	837	1	161.695	0.00113447
838	838	1	112.287	0.000788027
839	839	2	402.54	0.00612674
840	840	2	224.575	0.00236408
841	841	1	112.287	0.000788027
842	842	2	112.287	0.000788027
843	843	1	112.287	0.000788027
844	844	1	112.287	0.000788027
845	845	1	112.287	0.000788027
846	846	4	528.482	0.00851381
847	847	1	112.287	0.000788027
848	848	2	112.287	0.000788027
849	849	1	112.287	0.000788027
850	850	1	112.287	0.000788027
851	851	2	112.287	0.000788027
852	852	1	112.287	0.000788027
853	853	1	112.287	0.000788027
854	854	2	112.287	0.000788027
855	855	5	1497.4	0.0561938
856	856	4	112.287	0.000788027
857	857	2	112.287	0.000788027
858	858	3	112.287	0.000788027
859	859	2	112.287	0.000788027
860	860	3	112.287	0.000788027
861	861	4	371.56	0.00472816
862	862	2	112.287	0.000788027
863	863	3	553.099	0.0165301
864	864	1	112.287	0.000788027
865	865	1	112.287	0.000788027
866	866	1	112.287	0.000788027
867	867	1	168.431	0.00157605
868	868	4	280.718	0.00394013
869	869	3	112.287	0.000788027
870	870	2	112.287	0.000788027
871	871	1	112.287	0.000788027
872	872	4	112.287	0.000788027
873	873	4	470.516	0.0121204
874	874	1	112.287	0.000788027
875	875	2	558.176	0.0104199
876	876	2	1380.58	0.0822141
877	877	1	105.913	0.000539555
878	878	3	112.287	0.000788027
879	879	1	112.287	0.000788027
880	880	1	112.287	0.000788027
881	881	1	112.287	0.000788027
882	882	4	3025.18	0.12643
883	883	3	112.287	0.000788027
884	884	2	224.575	0.00236408
885	885	1	112.287	0.000788027
886	886	2	112.287	0.000788027
887	887	2	112.287	0.000788027
888	888	2	112.287	0.000788027
889	889	2	112.287	0.000788027
890	890	2	112.287	0.000788027
891	891	1	112.287	0.000788027
892	892	3	112.287	0.000788027
893	893	1	168.431	0.00157605
894	894	3	585.185	0.0118568
895	895	1	168.431	0.00157605
896	896	1	112.287	0.000788027
897	897	3	2065.19	0.0918378
898	898	2	112.287	0.000788027
899	899	1	168.431	0.00157605
900	900	3	112.287	0.000788027
901	901	1	112.287	0.000788027
902	902	1	112.287	0.000788027
903	903	2	112.287	0.000788027
904	904	3	112.287	0.000788027
905	905	1	443.345	0.0106072
906	906	1	835.742	0.0319723
907	907	2	201.019	0.00211773
908	908	2	105.264	0.000504637
909	909	4	1095.06	0.0281701
910	910	3	112.287	0.000788027
911	911	2	112.287	0.000788027
912	912	1	112.287	0.000788027
913	913	1	168.431	0.00157605
914	914	3	112.287	0.000788027
915	915	5	1048.73	0.043348
916	916	2	112.287	0.000788027
917	917	3	105.264	0.000504637
918	918	4	168.431	0.00157605
919	919	3	112.287	0.000788027
920	920	3	168.431	0.00157605
921	921	1	112.287	0.000788027
922	922	2	112.287	0.000788027
923	923	3	161.703	0.00113462
924	924	2	112.287	0.000788027
925	925	1	105.264	0.000504637
926	926	1	112.287	0.000788027
927	927	1	112.287	0.000788027
928	928	1	105.264	0.000504637
929	929	1	112.287	0.000788027
930	930	3	2132.23	0.143265
931	931	3	168.431	0.00157605
932	932	4	112.287	0.000788027
933	933	1	112.287	0.000788027
934	934	3	112.287	0.000788027
935	935	2	105.264	0.000504637
936	936	3	112.287	0.000788027
937	937	2	852.159	0.0284024
938	938	2	112.287	0.000788027
939	939	1	152.521	0.00109951
940	940	1	105.913	0.000539555
941	941	3	2135.63	0.139207
942	942	3	168.431	0.00157605
943	943	1	168.431	0.00157605
944	944	1	280.718	0.00315211
945	945	2	112.287	0.000788027
946	946	1	105.913	0.000539555
947	947	1	112.287	0.000788027
948	948	3	168.431	0.00157605
949	949	2	112.287	0.000788027
950	950	1	168.431	0.00157605
951	951	2	224.575	0.00236408
952	952	1	112.287	0.000788027
953	953	2	112.287	0.000788027
954	954	3	112.287	0.000788027
955	955	2	112.287	0.000788027
956	956	3	168.431	0.00157605
957	957	4	2189.53	0.108052
958	958	1	168.431	0.00157605
959	959	1	112.287	0.000788027
960	960	2	112.287	0.000788027
961	961	1	112.287	0.000788027
962	962	3	435.173	0.0107615
963	963	2	112.287	0.000788027
964	964	3	112.287	0.000788027
965	965	3	105.264	0.000504637
966	966	1	112.287	0.000788027
967	967	2	168.431	0.00157605
968	968	1	112.287	0.000788027
969	969	1	427.88	0.0108553
970	970	3	195.851	0.0020932
971	971	4	112.287	0.000788027
972	972	2	112.287	0.000788027
973	973	3	112.287	0.000788027
974	974	3	112.287	0.000788027
975	975	2	112.287	0.000788027
976	976	1	907.788	0.0268805
977	977	2	112.287	0.000788027
978	978	4	4134.21	0.320754
979	979	3	112.287	0.000788027
980	980	2	112.287	0.000788027
981	981	3	1133	0.0410155
982	982	1	198.55	0.00184951
983	983	4	252.63	0.00279263
984	984	1	112.287	0.000788027
985	985	3	112.287	0.000788027
986	986	1	1315.34	0.0739402
987	987	2	112.287	0.000788027
988	988	1	168.431	0.00157605
989	989	1	431.474	0.00580872
990	990	1	385.185	0.00578929
991	991	3	448.552	0.00556092
992	992	1	112.287	0.000788027
993	993	2	112.287	0.000788027
994	994	1	112.287	0.000788027
995	995	1	105.264	0.000504637
996	996	1	112.287	0.000788027
997	997	1	112.287	0.000788027
998	998	2	738.507	0.0202952
999	999	1	112.287	0.000788027
1000	1000	2	112.287	0.000788027
1001	1001	2	112.287	0.000788027
1002	1002	1	112.287	0.000788027
1003	1003	1	3896.1	0.206
1004	1004	1	112.287	0.000788027
1005	1005	1	105.264	0.000504637
1006	1006	3	4711.69	0.268758
1007	1007	1	112.287	0.000788027
1008	1008	2	112.287	0.000788027
1009	1009	1	356.367	0.00476136
1010	1010	1	112.287	0.000788027
1011	1011	3	280.718	0.00394013
1012	1012	1	203.554	0.00202817
1013	1013	1	112.287	0.000788027
1014	1014	1	112.287	0.000788027
1015	1015	2	1599.34	0.0553913
1016	1016	1	112.287	0.000788027
1017	1017	2	561.436	0.0102444
1018	1018	2	213.354	0.00191465
1019	1019	2	112.287	0.000788027
1020	1020	2	5120.05	0.284519
1021	1021	3	168.431	0.00157605
1022	1022	2	112.287	0.000788027
1023	1023	1	112.287	0.000788027
1024	1024	2	351.74	0.00490535
1025	1025	1	112.287	0.000788027
1026	1026	2	105.264	0.000504637
1027	1027	1	112.287	0.000788027
1028	1028	2	105.264	0.000504637
1029	1029	3	1879.54	0.0987763
1030	1030	1	1126.86	0.0478822
1031	1031	2	168.431	0.00157605
1032	1032	2	112.287	0.000788027
1033	1033	1	112.287	0.000788027
1034	1034	1	112.287	0.000788027
1035	1035	2	112.287	0.000788027
1036	1036	1	112.287	0.000788027
1037	1037	1	105.264	0.000504637
1038	1038	1	112.287	0.000788027
1039	1039	1	112.287	0.000788027
1040	1040	1	257.966	0.00328755
1041	1041	1	112.287	0.000788027
1042	1042	2	252.63	0.00279263
1043	1043	2	3115.1	0.192707
1044	1044	1	251.378	0.00307583
1045	1045	1	280.718	0.00315211
1046	1046	2	561.436	0.00709224
1047	1047	1	168.431	0.00157605
1048	1048	2	112.287	0.000788027
1049	1049	2	168.431	0.00157605
1050	1050	3	112.287	0.000788027
1051	1051	1	399.13	0.00567154
1052	1052	1	168.431	0.00157605
1053	1053	2	112.287	0.000788027
1054	1054	1	259.273	0.00315211
1055	1055	2	112.287	0.000788027
1056	1056	1	112.287	0.000788027
1057	1057	1	259.273	0.00315211
1058	1058	2	237.828	0.00315211
1059	1059	1	161.554	0.000915822
1060	1060	1	105.264	0.000504637
1061	1061	1	685.845	0.0196974
1062	1062	1	112.287	0.000788027
1063	1063	1	152.509	0.00109931
1064	1064	3	112.287	0.000788027
1065	1065	2	112.287	0.000788027
1066	1066	2	112.287	0.000788027
1067	1067	3	112.287	0.000788027
1068	1068	3	112.287	0.000788027
1069	1069	1	112.287	0.000788027
1070	1070	2	112.287	0.000788027
1071	1071	3	112.287	0.000788027
1072	1072	1	676.933	0.0166722
1073	1073	1	112.287	0.000788027
1074	1074	3	105.913	0.000539555
1075	1075	1	112.287	0.000788027
1076	1076	1	112.287	0.000788027
1077	1077	3	112.287	0.000788027
1078	1078	5	265.827	0.0034645
1079	1079	1	112.287	0.000788027
1080	1080	1	105.913	0.000539555
1081	1081	3	105.264	0.000504637
1082	1082	1	112.287	0.000788027
1083	1083	1	112.287	0.000788027
1084	1084	3	112.287	0.000788027
1085	1085	1	112.287	0.000788027
1086	1086	2	112.287	0.000788027
1087	1087	2	112.287	0.000788027
1088	1088	3	1546.31	0.0689906
1089	1089	3	168.431	0.00157605
1090	1090	3	112.287	0.000788027
1091	1091	1	112.287	0.000788027
1092	1092	1	112.287	0.000788027
1093	1093	1	112.287	0.000788027
1094	1094	1	161.703	0.00113462
1095	1095	2	208.664	0.00188753
1096	1096	1	112.287	0.000788027
1097	1097	1	161.554	0.000915822
1098	1098	3	168.431	0.00157605
1099	1099	3	112.287	0.000788027
1100	1100	1	112.287	0.000788027
1101	1101	1	168.431	0.00157605
1102	1102	1	105.913	0.000539555
1103	1103	2	727.37	0.0112235
1104	1104	2	112.287	0.000788027
1105	1105	2	112.287	0.000788027
1106	1106	1	112.287	0.000788027
1107	1107	1	105.913	0.000539555
1108	1108	1	280.718	0.00315211
1109	1109	1	706.752	0.0139363
1110	1110	1	112.287	0.000788027
1111	1111	1	112.287	0.000788027
1112	1112	1	112.287	0.000788027
1113	1113	3	105.264	0.000504637
1114	1114	3	112.287	0.000788027
1115	1115	1	112.287	0.000788027
1116	1116	3	112.287	0.000788027
1117	1117	2	1877.76	0.0840342
1118	1118	1	112.287	0.000788027
1119	1119	1	112.287	0.000788027
1120	1120	2	112.287	0.000788027
1121	1121	2	112.287	0.000788027
1122	1122	4	112.287	0.000788027
1123	1123	3	112.287	0.000788027
1124	1124	1	112.287	0.000788027
1125	1125	2	933.623	0.0209032
1126	1126	1	112.287	0.000788027
1127	1127	1	112.287	0.000788027
1128	1128	2	336.862	0.00551619
1129	1129	1	201.29	0.0018504
1130	1130	1	112.287	0.000788027
1131	1131	2	168.431	0.00157605
1132	1132	1	112.287	0.000788027
1133	1133	1	393.005	0.00472816
1134	1134	2	112.287	0.000788027
1135	1135	1	168.431	0.00157605
1136	1136	3	112.287	0.000788027
1137	1137	1	168.431	0.00157605
1138	1138	3	168.431	0.00157605
1139	1139	2	105.264	0.000504637
1140	1140	1	112.287	0.000788027
1141	1141	1	168.431	0.00157605
1142	1142	2	112.287	0.000788027
1143	1143	2	259.273	0.00315211
1144	1144	2	112.287	0.000788027
1145	1145	2	112.287	0.000788027
1146	1146	2	168.431	0.00157605
1147	1147	3	436.02	0.00850688
1148	1148	2	551.308	0.0101928
1149	1149	1	112.287	0.000788027
1150	1150	3	257.966	0.00380469
1151	1151	1	112.287	0.000788027
1152	1152	1	112.287	0.000788027
1153	1153	2	112.287	0.000788027
1154	1154	1	168.431	0.00157605
1155	1155	2	112.287	0.000788027
1156	1156	3	6215.69	0.376234
1157	1157	2	382.252	0.00726842
1158	1158	1	802.772	0.0193462
1159	1159	1	112.287	0.000788027
1160	1160	2	112.287	0.000788027
1161	1161	4	2377.39	0.0997216
1162	1162	3	325.943	0.00378257
1163	1163	1	112.287	0.000788027
1164	1164	1	112.287	0.000788027
1165	1165	1	112.287	0.000788027
1166	1166	2	189.079	0.00164767
1167	1167	1	285.864	0.00326109
1168	1168	1	723.93	0.0129331
1169	1169	1	555.453	0.00823669
1170	1170	1	112.287	0.000788027
1171	1171	3	112.287	0.000788027
1172	1172	1	105.264	0.000504637
1173	1173	1	112.287	0.000788027
1174	1174	3	112.287	0.000788027
1175	1175	1	112.287	0.000788027
1176	1176	2	438.395	0.00805645
1177	1177	3	505.293	0.00945632
1178	1178	3	2082.16	0.0655119
1179	1179	2	168.431	0.00157605
1180	1180	1	580.169	0.0107184
1181	1181	1	352.795	0.00566556
1182	1182	2	168.431	0.00157605
1183	1183	4	679.699	0.0173366
1184	1184	3	168.431	0.00157605
1185	1185	1	168.431	0.00157605
1186	1186	2	1009.35	0.0185527
1187	1187	2	853.45	0.017912
1188	1188	1	112.287	0.000788027
1189	1189	1	112.287	0.000788027
1190	1190	3	456.796	0.0107615
1191	1191	3	105.264	0.000504637
1192	1192	2	1313.92	0.0343323
1193	1193	4	342.861	0.005243
1194	1194	3	112.287	0.000788027
1195	1195	1	112.287	0.000788027
1196	1196	4	168.431	0.00157605
1197	1197	3	168.431	0.00157605
1198	1198	1	105.913	0.000539555
1199	1199	1	105.264	0.000504637
1200	1200	1	168.431	0.00157605
1201	1201	3	3555.16	0.286433
1202	1202	1	112.287	0.000788027
1203	1203	2	224.575	0.00315211
1204	1204	1	112.287	0.000788027
1205	1205	1	112.287	0.000788027
1206	1206	2	224.575	0.00236408
1207	1207	1	105.264	0.000504637
1208	1208	1	105.264	0.000504637
1209	1209	2	1387.04	0.0379405
1210	1210	1	105.913	0.000539555
1211	1211	1	224.575	0.00236408
1212	1212	2	112.287	0.000788027
1213	1213	1	766.8	0.0159982
1214	1214	1	112.287	0.000788027
1215	1215	3	609.71	0.0144722
1216	1216	1	224.575	0.00236408
1217	1217	2	112.287	0.000788027
1218	1218	1	112.287	0.000788027
1219	1219	1	246.401	0.00251145
1220	1220	2	112.287	0.000788027
1221	1221	1	387.977	0.00669515
1222	1222	1	105.913	0.000539555
1223	1223	3	112.287	0.000788027
1224	1224	1	112.287	0.000788027
1225	1225	1	112.287	0.000788027
1226	1226	2	112.287	0.000788027
1227	1227	3	685.143	0.0126518
1228	1228	2	112.287	0.000788027
1229	1229	1	112.287	0.000788027
1230	1230	4	628.22	0.0154897
1231	1231	2	1792.51	0.0666956
1232	1232	1	105.913	0.000539555
1233	1233	3	1056.63	0.0422125
1234	1234	2	112.287	0.000788027
1235	1235	1	280.718	0.00315211
1236	1236	1	112.287	0.000788027
1237	1237	1	105.913	0.000539555
1238	1238	1	112.287	0.000788027
1239	1239	2	561.436	0.0118204
1240	1240	1	105.913	0.000539555
1241	1241	1	311.895	0.00437676
1242	1242	2	112.287	0.000788027
1243	1243	1	105.264	0.000504637
1244	1244	3	112.287	0.000788027
1245	1245	1	112.287	0.000788027
1246	1246	1	105.913	0.000539555
1247	1247	2	1026.51	0.0240609
1248	1248	1	112.287	0.000788027
1249	1249	1	112.287	0.000788027
1250	1250	1	224.575	0.00236408
1251	1251	1	105.264	0.000504637
1252	1252	1	112.287	0.000788027
1253	1253	4	112.287	0.000788027
1254	1254	3	112.287	0.000788027
1255	1255	1	168.431	0.00157605
1256	1256	1	1000.76	0.0338267
1257	1257	1	105.264	0.000504637
1258	1258	1	105.913	0.000539555
1259	1259	2	112.287	0.000788027
1260	1260	1	1017.73	0.021111
1261	1261	2	112.287	0.000788027
1262	1262	3	112.287	0.000788027
1263	1263	3	112.287	0.000788027
1264	1264	4	280.718	0.00315211
1265	1265	2	1033.06	0.0246088
1266	1266	2	378.335	0.00835446
1267	1267	1	152.521	0.00109951
1268	1268	2	112.287	0.000788027
1269	1269	2	112.287	0.000788027
1270	1270	3	112.287	0.000788027
1271	1271	3	224.575	0.00236408
1272	1272	3	112.287	0.000788027
1273	1273	1	168.431	0.00157605
1274	1274	2	519.215	0.00967446
1275	1275	1	112.287	0.000788027
1276	1276	4	617.58	0.0157605
1277	1277	3	168.431	0.00157605
1278	1278	3	112.287	0.000788027
1279	1279	2	112.287	0.000788027
1280	1280	1	1049.49	0.028757
1281	1281	3	538.685	0.0103798
1282	1282	2	112.287	0.000788027
1283	1283	3	105.264	0.000504637
1284	1284	3	112.287	0.000788027
1285	1285	1	112.287	0.000788027
1286	1286	1	201.013	0.00211758
1287	1287	1	112.287	0.000788027
1288	1288	2	393.005	0.00551619
1289	1289	3	112.287	0.000788027
1290	1290	2	112.287	0.000788027
1291	1291	3	112.287	0.000788027
1292	1292	2	112.287	0.000788027
1293	1293	1	105.264	0.000504637
1294	1294	2	949.699	0.0246828
1295	1295	2	112.287	0.000788027
1296	1296	4	645	0.0128793
1297	1297	2	112.287	0.000788027
1298	1298	1	112.287	0.000788027
1299	1299	1	112.287	0.000788027
1300	1300	1	112.287	0.000788027
1301	1301	1	168.431	0.00157605
1302	1302	1	168.431	0.00157605
1303	1303	2	112.287	0.000788027
1304	1304	1	1157.51	0.0239892
1305	1305	1	112.287	0.000788027
1306	1306	1	152.509	0.00109931
1307	1307	1	112.287	0.000788027
1308	1308	1	112.287	0.000788027
1309	1309	1	105.264	0.000504637
1310	1310	1	112.287	0.000788027
1311	1311	1	105.913	0.000539555
1312	1312	2	112.287	0.000788027
1313	1313	1	112.287	0.000788027
1314	1314	1	12606.7	1.24609
1315	1315	1	517.162	0.0136834
1316	1316	1	224.542	0.00243315
1317	1317	3	1413.94	0.0708503
1318	1318	2	168.431	0.00157605
1319	1319	2	168.431	0.00157605
1320	1320	1	259.273	0.00394013
1321	1321	2	401.813	0.00945632
1322	1322	3	869.057	0.0282971
1323	1323	2	168.431	0.00157605
1324	1324	1	2263.12	0.106289
1325	1325	1	112.287	0.000788027
1326	1326	1	112.287	0.000788027
1327	1327	3	112.287	0.000788027
1328	1328	1	112.287	0.000788027
1329	1329	1	112.287	0.000788027
1330	1330	1	818.929	0.0203328
1331	1331	1	112.287	0.000788027
1332	1332	1	105.913	0.000539555
1333	1333	1	168.431	0.00157605
1334	1334	1	112.287	0.000788027
1335	1335	1	112.287	0.000788027
1336	1336	2	356.729	0.00416754
1337	1337	3	449.149	0.00788027
1338	1338	1	112.287	0.000788027
1339	1339	1	224.575	0.00236408
1340	1340	1	112.287	0.000788027
1341	1341	1	105.264	0.000504637
1342	1342	1	112.287	0.000788027
1343	1343	2	454.159	0.00751971
1344	1344	1	274.063	0.00409454
1345	1345	1	112.287	0.000788027
1346	1346	1	112.287	0.000788027
1347	1347	2	1912.47	0.0882268
1348	1348	1	105.913	0.000539555
1349	1349	1	112.287	0.000788027
1350	1350	1	224.575	0.00236408
1351	1351	2	3228.1	0.222998
1352	1352	2	897.233	0.0363066
1353	1353	1	105.913	0.000539555
1354	1354	1	224.575	0.00236408
1355	1355	1	680.248	0.0171522
1356	1356	1	849.003	0.014553
1357	1357	1	105.913	0.000539555
1358	1358	2	1432.17	0.0481069
1359	1359	1	105.264	0.000504637
1360	1360	1	1809.1	0.0698098
1361	1361	1	1888.68	0.106051
1362	1362	1	212.986	0.00162688
1363	1363	1	168.431	0.00157605
1364	1364	2	112.287	0.000788027
1365	1365	2	105.264	0.000504637
1366	1366	1	1818.07	0.0986436
1367	1367	2	105.264	0.000504637
1368	1368	1	112.287	0.000788027
1369	1369	2	105.264	0.000504637
1370	1370	1	112.287	0.000788027
1371	1371	1	112.287	0.000788027
1372	1372	2	168.431	0.00157605
1373	1373	1	112.287	0.000788027
1374	1374	3	312.594	0.00455078
1375	1375	2	499.19	0.00918852
1376	1376	1	112.287	0.000788027
1377	1377	1	112.287	0.000788027
1378	1378	2	168.431	0.00157605
1379	1379	1	112.287	0.000788027
1380	1380	1	195.851	0.0020932
1381	1381	2	112.287	0.000788027
1382	1382	2	112.287	0.000788027
1383	1383	2	112.287	0.000788027
1384	1384	2	168.431	0.00157605
1385	1385	3	1323.59	0.049264
1386	1386	2	112.287	0.000788027
1387	1387	1	502.898	0.00849574
1388	1388	2	168.431	0.00157605
1389	1389	1	168.431	0.00157605
1390	1390	1	168.431	0.00157605
1391	1391	3	1817.15	0.115944
1392	1392	1	112.287	0.000788027
1393	1393	1	1045.49	0.0343063
1394	1394	1	112.287	0.000788027
1395	1395	1	299.507	0.00364578
1396	1396	1	112.287	0.000788027
1397	1397	2	3065.43	0.181172
1398	1398	1	105.913	0.000539555
1399	1399	1	157.315	0.00118179
1400	1400	1	1118.31	0.0400519
1401	1401	1	105.264	0.000504637
1402	1402	1	810.901	0.0343689
1403	1403	1	1532.93	0.0991458
1404	1404	1	152.509	0.00109931
1405	1405	1	112.287	0.000788027
1406	1406	2	1493.36	0.0730325
1407	1407	2	105.264	0.000504637
1408	1408	1	982.169	0.0309425
1409	1409	2	105.913	0.000539555
1410	1410	1	112.287	0.000788027
1411	1411	3	680.044	0.0169305
1412	1412	2	799.354	0.0276789
1413	1413	1	105.913	0.000539555
1414	1414	1	112.287	0.000788027
1415	1415	2	336.862	0.00394013
1416	1416	3	1556.68	0.0692707
1417	1417	2	771.447	0.0192614
1418	1418	1	112.287	0.000788027
1419	1419	2	105.264	0.000504637
1420	1420	1	385.975	0.00793722
1421	1421	3	112.287	0.000788027
1422	1422	1	112.287	0.000788027
1423	1423	1	608.098	0.011589
1424	1424	2	481.083	0.0128578
1425	1425	3	112.287	0.000788027
1426	1426	2	112.287	0.000788027
1427	1427	1	336.862	0.00394013
1428	1428	2	705.051	0.0141732
1429	1429	2	105.264	0.000504637
1430	1430	1	112.287	0.000788027
1431	1431	2	252.625	0.00279234
1432	1432	2	168.431	0.00157605
1433	1433	2	112.287	0.000788027
1434	1434	3	1583.93	0.051183
1435	1435	2	112.287	0.000788027
1436	1436	1	112.287	0.000788027
1437	1437	2	168.431	0.00157605
1438	1438	3	997.485	0.0439665
1439	1439	2	471.682	0.0081121
1440	1440	1	105.264	0.000504637
1441	1441	1	112.287	0.000788027
1442	1442	2	731.128	0.0234895
1443	1443	1	1057.11	0.0464563
1444	1444	1	197.69	0.00202569
1445	1445	1	168.431	0.00157605
1446	1446	1	112.287	0.000788027
1447	1447	1	239.609	0.00253973
1448	1448	1	105.264	0.000504637
1449	1449	1	112.287	0.000788027
1450	1450	2	224.575	0.00236408
1451	1451	1	112.287	0.000788027
1452	1452	1	112.287	0.000788027
1453	1453	1	224.575	0.00236408
1454	1454	1	112.287	0.000788027
1455	1455	1	112.287	0.000788027
1456	1456	1	112.287	0.000788027
1457	1457	2	922.277	0.028251
1458	1458	2	280.718	0.00315211
1459	1459	2	292.665	0.00538075
1460	1460	1	1068.19	0.0582822
1461	1461	2	105.264	0.000504637
1462	1462	1	2420.69	0.0834338
1463	1463	1	743.118	0.0233804
1464	1464	1	112.287	0.000788027
1465	1465	1	3450.66	0.190573
1466	1466	1	105.264	0.000504637
1467	1467	2	112.287	0.000788027
1468	1468	2	330.239	0.00487797
1469	1469	1	1677.36	0.0873774
1470	1470	1	837.558	0.0269435
1471	1471	1	224.575	0.00236408
1472	1472	1	1913.83	0.0507853
1473	1473	1	112.287	0.000788027
1474	1474	1	1591.76	0.117989
1475	1475	1	105.264	0.000504637
1476	1476	2	6705.44	0.482317
1477	1477	1	2391.55	0.143863
1478	1478	1	305.956	0.00469614
1479	1479	1	1323.06	0.0487061
1480	1480	1	454.633	0.0129271
1481	1481	1	105.913	0.000539555
1482	1482	1	280.718	0.00315211
1483	1483	2	112.287	0.000788027
1484	1484	1	105.913	0.000539555
1485	1485	3	224.575	0.00315211
1486	1486	2	671.509	0.0221069
1487	1487	1	858.468	0.0336442
1488	1488	1	1038.56	0.025622
1489	1489	1	982.877	0.0498911
1490	1490	1	2657.51	0.170668
1491	1491	1	2196.34	0.122916
1492	1492	1	1741.7	0.116269
1493	1493	1	159.275	0.00106372
1494	1494	1	158.863	0.00107614
1495	1495	1	289.069	0.00512982
1496	1496	1	348.706	0.00605117
1497	1497	1	273.179	0.00310189
1498	1498	1	105.264	0.000504637
1499	1499	1	168.431	0.00157605
1500	1500	1	112.287	0.000788027
1501	1501	1	112.287	0.000788027
1502	1502	2	247.624	0.00285251
1503	1503	1	209.867	0.0021174
1504	1504	1	112.287	0.000788027
1505	1505	1	112.287	0.000788027
1506	1506	1	224.575	0.00236408
1507	1507	1	301.921	0.00419007
1508	1508	1	224.575	0.00236408
1509	1509	1	350.18	0.00558199
1510	1510	1	1162.44	0.0453123
1511	1511	1	105.264	0.000504637
1512	1512	1	991.716	0.0430841
1513	1513	2	1957.27	0.0725087
1514	1514	1	112.287	0.000788027
1515	1515	1	158.851	0.00107595
1516	1516	1	105.913	0.000539555
1517	1517	1	327.351	0.00466425
1518	1518	1	105.913	0.000539555
1519	1519	1	331.395	0.00569623
1520	1520	1	158.863	0.00107614
1521	1521	1	105.913	0.000539555
1522	1522	1	105.913	0.000539555
1523	1523	1	455.7	0.00963621
1524	1524	1	251.796	0.00268886
1525	1525	1	105.913	0.000539555
1526	1526	1	4064.55	0.373737
1527	1527	1	5678.75	0.566157
1528	1528	1	105.913	0.000539555
1529	1529	1	112.287	0.000788027
1530	1530	1	105.913	0.000539555
1531	1531	1	301.743	0.00471933
1532	1532	1	112.287	0.000788027
1533	1533	1	112.287	0.000788027
1534	1534	1	152.521	0.00109951
1535	1535	2	112.287	0.000788027
1536	1536	1	2512.75	0.184121
1537	1537	3	280.718	0.00472816
1538	1538	1	519.94	0.0104193
1539	1539	2	1131.69	0.0410396
1540	1540	1	1638.94	0.0715054
1541	1541	1	3199.82	0.200685
1542	1542	1	105.913	0.000539555
1543	1543	1	843.218	0.0330925
1544	1544	1	1088.51	0.0608816
1545	1545	1	212.986	0.00162688
1546	1546	1	112.287	0.000788027
1547	1547	1	249.807	0.00251565
1548	1548	1	199.314	0.0018668
1549	1549	1	4713.15	0.379738
1550	1550	1	112.287	0.000788027
1551	1551	1	1560.66	0.121189
1552	1552	1	1451.68	0.063688
1553	1553	1	25471.5	2.36405
1554	1554	1	159.275	0.00106372
1555	1555	1	159.275	0.00106372
1556	1556	1	392.436	0.00783332
1557	1557	1	403.225	0.00961183
1558	1558	1	159.275	0.00106372
1559	1559	3	112.287	0.000788027
1560	1560	3	112.287	0.000788027
1561	1561	2	112.287	0.000788027
1562	1562	3	224.575	0.00315211
1563	1563	1	112.287	0.000788027
1564	1564	1	112.287	0.000788027
1565	1565	2	289.261	0.00381773
1566	1566	2	112.287	0.000788027
1567	1567	4	336.862	0.00472816
1568	1568	2	168.431	0.00157605
1569	1569	1	105.913	0.000539555
1570	1570	1	818.586	0.0166915
1571	1571	1	105.913	0.000539555
1572	1572	1	224.575	0.00236408
1573	1573	1	152.509	0.00109931
1574	1574	2	449.149	0.0086683
1575	1575	1	112.287	0.000788027
1576	1576	3	112.287	0.000788027
1577	1577	1	152.521	0.00109951
1578	1578	2	168.431	0.00157605
1579	1579	1	112.287	0.000788027
1580	1580	1	105.913	0.000539555
1581	1581	1	1411.8	0.0768333
1582	1582	2	112.287	0.000788027
1583	1583	3	352.458	0.00448633
1584	1584	2	157.33	0.00118196
1585	1585	2	168.431	0.00157605
1586	1586	1	105.264	0.000504637
1587	1587	2	105.264	0.000504637
1588	1588	1	257.966	0.00328755
1589	1589	1	105.264	0.000504637
1590	1590	1	369.743	0.00512833
1591	1591	3	168.431	0.00157605
1592	1592	4	511.585	0.0150059
1593	1593	3	557.662	0.0104546
1594	1594	1	224.575	0.00236408
1595	1595	1	105.913	0.000539555
1596	1596	1	631.624	0.0170253
1597	1597	3	105.264	0.000504637
1598	1598	3	280.718	0.00315211
1599	1599	1	105.913	0.000539555
1600	1600	1	105.913	0.000539555
1601	1601	1	299.352	0.00422358
1602	1602	1	445.088	0.00953111
1603	1603	5	152.521	0.00109951
1604	1604	1	112.287	0.000788027
1605	1605	1	105.264	0.000504637
1606	1606	1	740.269	0.021886
1607	1607	1	105.264	0.000504637
1608	1608	1	531.661	0.00802822
1609	1609	1	112.287	0.000788027
1610	1610	1	168.431	0.00157605
1611	1611	1	112.287	0.000788027
1612	1612	2	112.287	0.000788027
1613	1613	3	112.287	0.000788027
1614	1614	3	105.913	0.000539555
1615	1615	1	168.431	0.00157605
1616	1616	3	152.521	0.00109951
1617	1617	1	112.287	0.000788027
1618	1618	2	105.913	0.000539555
1619	1619	1	112.287	0.000788027
1620	1620	1	210.516	0.00164753
1621	1621	3	112.287	0.000788027
1622	1622	1	299.748	0.00353996
1623	1623	1	1493.86	0.0636105
1624	1624	3	112.287	0.000788027
1625	1625	1	112.287	0.000788027
1626	1626	2	105.264	0.000504637
1627	1627	2	112.287	0.000788027
1628	1628	3	157.315	0.00118179
1629	1629	1	112.287	0.000788027
1630	1630	1	168.431	0.00157605
1631	1631	1	224.533	0.00243257
1632	1632	1	112.287	0.000788027
1633	1633	1	280.718	0.00472816
1634	1634	1	168.431	0.00157605
1635	1635	2	105.913	0.000539555
1636	1636	2	224.575	0.00236408
1637	1637	1	346.033	0.0049927
1638	1638	1	7319.04	0.401842
1639	1639	3	105.264	0.000504637
1640	1640	3	168.431	0.00157605
1641	1641	2	152.509	0.00109931
1642	1642	2	105.264	0.000504637
1643	1643	3	112.287	0.000788027
1644	1644	1	105.913	0.000539555
1645	1645	2	105.264	0.000504637
1646	1646	1	112.287	0.000788027
1647	1647	2	1805.97	0.0820428
1648	1648	1	112.287	0.000788027
1649	1649	4	152.521	0.00109951
1650	1650	3	105.264	0.000504637
1651	1651	3	112.287	0.000788027
1652	1652	1	2758.18	0.0935122
1653	1653	1	112.287	0.000788027
1654	1654	2	744.327	0.0144902
1655	1655	1	280.718	0.00394013
1656	1656	2	112.287	0.000788027
1657	1657	1	112.287	0.000788027
1658	1658	1	3577.35	0.317589
1659	1659	1	250.617	0.00257317
1660	1660	1	112.287	0.000788027
1661	1661	4	402.4	0.004975
1662	1662	1	105.264	0.000504637
1663	1663	1	112.287	0.000788027
1664	1664	3	280.718	0.00315211
1665	1665	1	105.913	0.000539555
1666	1666	2	152.509	0.00109931
1667	1667	2	601.887	0.0149778
1668	1668	4	479.449	0.0117702
1669	1669	1	105.264	0.000504637
1670	1670	1	2661.35	0.0997504
1671	1671	1	112.287	0.000788027
1672	1672	1	105.913	0.000539555
1673	1673	2	105.913	0.000539555
1674	1674	1	357.559	0.00539103
1675	1675	2	335.559	0.00630422
1676	1676	3	112.287	0.000788027
1677	1677	2	112.287	0.000788027
1678	1678	2	112.287	0.000788027
1679	1679	3	105.264	0.000504637
1680	1680	3	112.287	0.000788027
1681	1681	1	112.287	0.000788027
1682	1682	1	112.287	0.000788027
1683	1683	1	393.005	0.00472816
1684	1684	2	1535.91	0.0461621
1685	1685	1	168.431	0.00157605
1686	1686	2	112.287	0.000788027
1687	1687	3	112.287	0.000788027
1688	1688	1	224.575	0.00236408
1689	1689	1	112.287	0.000788027
1690	1690	3	105.264	0.000504637
1691	1691	3	224.575	0.00236408
1692	1692	1	112.287	0.000788027
1693	1693	1	112.287	0.000788027
1694	1694	3	112.287	0.000788027
1695	1695	1	112.287	0.000788027
1696	1696	1	112.287	0.000788027
1697	1697	1	112.287	0.000788027
1698	1698	2	877.698	0.0244055
1699	1699	1	402.634	0.00562205
1700	1700	2	112.287	0.000788027
1701	1701	3	610.556	0.00973971
1702	1702	2	112.287	0.000788027
1703	1703	4	4660.3	0.251742
1704	1704	2	112.287	0.000788027
1705	1705	3	4303.45	0.186968
1706	1706	2	688.44	0.0156456
1707	1707	2	224.575	0.00236408
1708	1708	1	112.287	0.000788027
1709	1709	2	112.287	0.000788027
1710	1710	1	168.431	0.00157605
1711	1711	1	112.287	0.000788027
1712	1712	3	845.132	0.0338131
1713	1713	1	105.264	0.000504637
1714	1714	1	105.913	0.000539555
1715	1715	1	112.287	0.000788027
1716	1716	1	224.575	0.00236408
1717	1717	3	112.287	0.000788027
1718	1718	2	112.287	0.000788027
1719	1719	1	112.287	0.000788027
1720	1720	2	112.287	0.000788027
1721	1721	2	168.431	0.00157605
1722	1722	1	168.431	0.00157605
1723	1723	2	168.431	0.00157605
1724	1724	1	112.287	0.000788027
1725	1725	2	112.287	0.000788027
1726	1726	1	112.287	0.000788027
1727	1727	3	112.287	0.000788027
1728	1728	1	161.554	0.000915822
1729	1729	2	105.264	0.000504637
1730	1730	1	112.287	0.000788027
1731	1731	1	112.287	0.000788027
1732	1732	1	112.287	0.000788027
1733	1733	1	385.708	0.00827617
1734	1734	1	603.889	0.0166006
1735	1735	3	168.431	0.00157605
1736	1736	4	224.575	0.00236408
1737	1737	3	168.431	0.00157605
1738	1738	1	112.287	0.000788027
1739	1739	1	112.287	0.000788027
1740	1740	4	673.724	0.0133965
1741	1741	3	168.431	0.00157605
1742	1742	1	224.575	0.00236408
1743	1743	2	112.287	0.000788027
1744	1744	1	112.287	0.000788027
1745	1745	2	105.264	0.000504637
1746	1746	1	168.431	0.00157605
1747	1747	1	8374.15	0.679784
1748	1748	1	112.287	0.000788027
1749	1749	3	168.431	0.00157605
1750	1750	2	112.287	0.000788027
1751	1751	1	112.287	0.000788027
1752	1752	3	256.843	0.00367815
1753	1753	3	105.264	0.000504637
1754	1754	1	112.287	0.000788027
1755	1755	1	112.287	0.000788027
1756	1756	1	161.695	0.00113447
1757	1757	1	112.287	0.000788027
1758	1758	3	2208.15	0.106759
1759	1759	3	551.552	0.0150418
1760	1760	1	112.287	0.000788027
1761	1761	1	112.287	0.000788027
1762	1762	2	531.287	0.00877643
1763	1763	1	112.287	0.000788027
1764	1764	3	112.287	0.000788027
1765	1765	2	280.718	0.00472816
1766	1766	1	112.287	0.000788027
1767	1767	1	266.244	0.00219843
1768	1768	1	168.431	0.00157605
1769	1769	3	224.575	0.00236408
1770	1770	1	616.472	0.0120882
1771	1771	1	112.287	0.000788027
1772	1772	3	168.431	0.00157605
1773	1773	1	224.575	0.00236408
1774	1774	2	105.264	0.000504637
1775	1775	1	280.718	0.00315211
1776	1776	1	105.913	0.000539555
1777	1777	1	112.287	0.000788027
1778	1778	1	268.743	0.00219547
1779	1779	3	224.575	0.00236408
1780	1780	4	1059.88	0.0323146
1781	1781	2	532.38	0.00873864
1782	1782	2	112.287	0.000788027
1783	1783	2	105.264	0.000504637
1784	1784	4	112.287	0.000788027
1785	1785	1	112.287	0.000788027
1786	1786	3	650.972	0.0182601
1787	1787	2	112.287	0.000788027
1788	1788	1	168.431	0.00157605
1789	1789	1	327.92	0.00512474
1790	1790	1	259.273	0.00315211
1791	1791	1	168.431	0.00157605
1792	1792	1	112.287	0.000788027
1793	1793	2	112.287	0.000788027
1794	1794	2	105.913	0.000539555
1795	1795	2	199.314	0.0018668
1796	1796	1	105.913	0.000539555
1797	1797	1	168.431	0.00157605
1798	1798	2	168.431	0.00157605
1799	1799	1	112.287	0.000788027
1800	1800	1	794.989	0.0153915
1801	1801	1	168.431	0.00157605
1802	1802	1	168.431	0.00157605
1803	1803	1	112.287	0.000788027
1804	1804	3	1434.81	0.0706628
1805	1805	1	158.863	0.00107614
1806	1806	1	386.248	0.0081289
1807	1807	3	679.72	0.0177992
1808	1808	2	112.287	0.000788027
1809	1809	1	291.534	0.00385405
1810	1810	1	168.431	0.00157605
1811	1811	1	168.431	0.00157605
1812	1812	1	112.287	0.000788027
1813	1813	2	105.913	0.000539555
1814	1814	2	168.431	0.00157605
1815	1815	2	105.913	0.000539555
1816	1816	2	112.287	0.000788027
1817	1817	1	112.287	0.000788027
1818	1818	3	168.431	0.00157605
1819	1819	1	1028.65	0.0455076
1820	1820	2	112.287	0.000788027
1821	1821	3	112.287	0.000788027
1822	1822	1	112.287	0.000788027
1823	1823	2	112.287	0.000788027
1824	1824	1	336.862	0.00394013
1825	1825	2	112.287	0.000788027
1826	1826	1	112.287	0.000788027
1827	1827	1	231.185	0.00279263
1828	1828	1	112.287	0.000788027
1829	1829	1	105.913	0.000539555
1830	1830	1	105.913	0.000539555
1831	1831	1	336.862	0.00630422
1832	1832	2	224.575	0.00236408
1833	1833	1	168.431	0.00157605
1834	1834	3	1052.89	0.0416028
1835	1835	1	168.431	0.00157605
1836	1836	1	112.287	0.000788027
1837	1837	1	112.287	0.000788027
1838	1838	2	455.434	0.00834135
1839	1839	1	112.287	0.000788027
1840	1840	1	112.287	0.000788027
1841	1841	1	112.287	0.000788027
1842	1842	1	112.287	0.000788027
1843	1843	2	105.264	0.000504637
1844	1844	1	112.287	0.000788027
1845	1845	1	105.264	0.000504637
1846	1846	3	112.287	0.000788027
1847	1847	4	4139.98	0.146301
1848	1848	3	112.287	0.000788027
1849	1849	1	112.287	0.000788027
1850	1850	3	105.264	0.000504637
1851	1851	1	112.287	0.000788027
1852	1852	1	112.287	0.000788027
1853	1853	1	112.287	0.000788027
1854	1854	1	105.264	0.000504637
1855	1855	1	105.264	0.000504637
1856	1856	1	105.264	0.000504637
1857	1857	1	112.287	0.000788027
1858	1858	2	210.524	0.00164767
1859	1859	3	168.431	0.00157605
1860	1860	2	112.287	0.000788027
1861	1861	2	1186.2	0.0284217
1862	1862	1	112.287	0.000788027
1863	1863	2	105.264	0.000504637
1864	1864	1	105.264	0.000504637
1865	1865	1	112.287	0.000788027
1866	1866	1	168.431	0.00157605
1867	1867	2	1688.79	0.0781826
1868	1868	1	168.431	0.00157605
1869	1869	1	195.851	0.0020932
1870	1870	2	607.887	0.0119466
1871	1871	3	4564.63	0.178442
1872	1872	1	112.287	0.000788027
1873	1873	2	717.293	0.01995
1874	1874	1	572.799	0.012581
1875	1875	2	112.287	0.000788027
1876	1876	1	112.287	0.000788027
1877	1877	1	168.431	0.00157605
1878	1878	1	112.287	0.000788027
1879	1879	2	195.851	0.0020932
1880	1880	1	112.287	0.000788027
1881	1881	1	112.287	0.000788027
1882	1882	3	766.07	0.0236313
1883	1883	2	981.862	0.0357321
1884	1884	1	112.287	0.000788027
1885	1885	1	212.986	0.00162688
1886	1886	1	214.121	0.0015796
1887	1887	2	3332.26	0.223873
1888	1888	1	105.264	0.000504637
1889	1889	2	714.643	0.0188842
1890	1890	1	112.287	0.000788027
1891	1891	1	105.913	0.000539555
1892	1892	2	780.653	0.0230755
1893	1893	1	187.353	0.00207218
1894	1894	3	1240.08	0.0426983
1895	1895	3	112.287	0.000788027
1896	1896	2	112.287	0.000788027
1897	1897	1	105.913	0.000539555
1898	1898	1	112.287	0.000788027
1899	1899	1	1691.19	0.0725208
1900	1900	1	168.431	0.00157605
1901	1901	1	168.431	0.00157605
1902	1902	2	112.287	0.000788027
1903	1903	1	1233.97	0.0283244
1904	1904	1	112.287	0.000788027
1905	1905	3	842.31	0.0270255
1906	1906	1	252.63	0.00358066
1907	1907	1	112.287	0.000788027
1908	1908	1	112.287	0.000788027
1909	1909	3	112.287	0.000788027
1910	1910	1	105.913	0.000539555
1911	1911	3	993.202	0.0494095
1912	1912	3	105.264	0.000504637
1913	1913	2	611.859	0.0123868
1914	1914	1	429.136	0.00680499
1915	1915	2	823.74	0.0311083
1916	1916	2	112.287	0.000788027
1917	1917	1	105.913	0.000539555
1918	1918	1	112.287	0.000788027
1919	1919	1	112.287	0.000788027
1920	1920	2	112.287	0.000788027
1921	1921	1	112.287	0.000788027
1922	1922	1	112.287	0.000788027
1923	1923	1	112.287	0.000788027
1924	1924	1	112.287	0.000788027
1925	1925	2	168.431	0.00157605
1926	1926	2	906.283	0.0233939
1927	1927	1	336.862	0.00472816
1928	1928	1	112.287	0.000788027
1929	1929	1	105.913	0.000539555
1930	1930	1	315.417	0.00472816
1931	1931	2	105.264	0.000504637
1932	1932	2	1807.67	0.112156
1933	1933	1	112.287	0.000788027
1934	1934	2	231.185	0.00279263
1935	1935	1	231.185	0.00279263
1936	1936	1	105.913	0.000539555
1937	1937	1	243.489	0.00286006
1938	1938	1	105.264	0.000504637
1939	1939	1	105.913	0.000539555
1940	1940	3	112.287	0.000788027
1941	1941	1	112.287	0.000788027
1942	1942	3	1734.67	0.0931382
1943	1943	1	112.287	0.000788027
1944	1944	1	168.431	0.00157605
1945	1945	1	750.3	0.0161727
1946	1946	1	112.287	0.000788027
1947	1947	1	105.264	0.000504637
1948	1948	1	1968.61	0.156586
1949	1949	3	168.431	0.00157605
1950	1950	1	112.287	0.000788027
1951	1951	1	257.966	0.00328755
1952	1952	1	112.287	0.000788027
1953	1953	1	168.431	0.00157605
1954	1954	1	112.287	0.000788027
1955	1955	1	342.507	0.00510536
1956	1956	1	112.287	0.000788027
1957	1957	2	482.962	0.00888045
1958	1958	1	112.287	0.000788027
1959	1959	1	112.287	0.000788027
1960	1960	2	869.266	0.0217416
1961	1961	1	112.287	0.000788027
1962	1962	1	514.847	0.00857098
1963	1963	1	4772.99	0.33769
1964	1964	1	112.287	0.000788027
1965	1965	1	112.287	0.000788027
1966	1966	1	112.287	0.000788027
1967	1967	1	168.431	0.00157605
1968	1968	1	105.264	0.000504637
1969	1969	1	112.287	0.000788027
1970	1970	2	105.264	0.000504637
1971	1971	1	112.287	0.000788027
1972	1972	1	112.287	0.000788027
1973	1973	1	105.264	0.000504637
1974	1974	1	210.516	0.00243555
1975	1975	1	112.287	0.000788027
1976	1976	2	112.287	0.000788027
1977	1977	3	4440.68	0.351413
1978	1978	1	267.66	0.00327961
1979	1979	1	737.571	0.0142285
1980	1980	1	112.287	0.000788027
1981	1981	1	105.264	0.000504637
1982	1982	1	112.287	0.000788027
1983	1983	1	159.275	0.00106372
1984	1984	1	161.554	0.000915822
1985	1985	2	10258.5	0.565826
1986	1986	1	112.287	0.000788027
1987	1987	1	168.431	0.00157605
1988	1988	1	112.287	0.000788027
1989	1989	1	112.287	0.000788027
1990	1990	1	112.287	0.000788027
1991	1991	1	168.431	0.00157605
1992	1992	1	112.287	0.000788027
1993	1993	1	105.913	0.000539555
1994	1994	1	112.287	0.000788027
1995	1995	1	105.913	0.000539555
1996	1996	1	231.445	0.00284547
1997	1997	1	168.431	0.00157605
1998	1998	1	112.287	0.000788027
1999	1999	1	112.287	0.000788027
[truncated: 6,132 more rows]
